# Supplementary material for: On the effects of signal processing on sample entropy for postural control
Source: PLoS One. 2018 Mar 1;13(3):e0193460. doi: 10.1371/journal.pone.0193460 (PMC5832259; doi:10.1371/journal.pone.0193460)
Supplement: S1 Table — (CSV) [file pone.0193460.s004.csv]

filename	M=2 ; r=0.05 ; dsamp=1 ; COP_AP	M=2 ; r=0.05 ; dsamp=1 ; COP_ML	M=2 ; r=0.05 ; dsamp=2 ; COP_AP	M=2 ; r=0.05 ; dsamp=2 ; COP_ML	M=2 ; r=0.05 ; dsamp=3 ; COP_AP	M=2 ; r=0.05 ; dsamp=3 ; COP_ML	M=2 ; r=0.05 ; dsamp=4 ; COP_AP	M=2 ; r=0.05 ; dsamp=4 ; COP_ML	M=2 ; r=0.05 ; Filter ; COP_AP	M=2 ; r=0.05 ; Filter ; COP_ML	M=2 ; r=0.05 ; Detrend ; COP_AP	M=2 ; r=0.05 ; Detrend ; COP_ML	M=2 ; r=0.05 ; Diff ; COP_AP	M=2 ; r=0.05 ; Diff ; COP_ML	M=2 ; r=0.10 ; dsamp=1 ; COP_AP	M=2 ; r=0.10 ; dsamp=1 ; COP_ML	M=2 ; r=0.10 ; dsamp=2 ; COP_AP	M=2 ; r=0.10 ; dsamp=2 ; COP_ML	M=2 ; r=0.10 ; dsamp=3 ; COP_AP	M=2 ; r=0.10 ; dsamp=3 ; COP_ML	M=2 ; r=0.10 ; dsamp=4 ; COP_AP	M=2 ; r=0.10 ; dsamp=4 ; COP_ML	M=2 ; r=0.10 ; Filter ; COP_AP	M=2 ; r=0.10 ; Filter ; COP_ML	M=2 ; r=0.10 ; Detrend ; COP_AP	M=2 ; r=0.10 ; Detrend ; COP_ML	M=2 ; r=0.10 ; Diff ; COP_AP	M=2 ; r=0.10 ; Diff ; COP_ML	M=2 ; r=0.15 ; dsamp=1 ; COP_AP	M=2 ; r=0.15 ; dsamp=1 ; COP_ML	M=2 ; r=0.15 ; dsamp=2 ; COP_AP	M=2 ; r=0.15 ; dsamp=2 ; COP_ML	M=2 ; r=0.15 ; dsamp=3 ; COP_AP	M=2 ; r=0.15 ; dsamp=3 ; COP_ML	M=2 ; r=0.15 ; dsamp=4 ; COP_AP	M=2 ; r=0.15 ; dsamp=4 ; COP_ML	M=2 ; r=0.15 ; Filter ; COP_AP	M=2 ; r=0.15 ; Filter ; COP_ML	M=2 ; r=0.15 ; Detrend ; COP_AP	M=2 ; r=0.15 ; Detrend ; COP_ML	M=2 ; r=0.15 ; Diff ; COP_AP	M=2 ; r=0.15 ; Diff ; COP_ML	M=2 ; r=0.20 ; dsamp=1 ; COP_AP	M=2 ; r=0.20 ; dsamp=1 ; COP_ML	M=2 ; r=0.20 ; dsamp=2 ; COP_AP	M=2 ; r=0.20 ; dsamp=2 ; COP_ML	M=2 ; r=0.20 ; dsamp=3 ; COP_AP	M=2 ; r=0.20 ; dsamp=3 ; COP_ML	M=2 ; r=0.20 ; dsamp=4 ; COP_AP
C100_092016_BESS_FL_FT_CL0001_f_1.tsv	1.434624	0.997489	1.483908	1.210607	1.626105	1.276243	1.826851	1.422131	0.571955	0.562707	2.031618	1.169236	3.658889	3.272943	0.783709	0.484571	0.899499	0.639627	1.026443	0.75291	1.096417	0.834904	0.412438	0.411977	1.322482	0.64897	2.941301	2.485968	0.483649	0.284635	0.58391	0.419032	0.696805	0.516403	0.767383	0.604276	0.296257	0.310121	0.946712	0.421501	2.429412	2.207557	0.320839	0.192904	0.404157	0.304442	0.500577	0.397532	0.582902
C100_092016_BESS_FO_FT_CL0008_f_1.tsv	0.89511	0.821084	1.099069	1.011977	1.260399	1.176516	1.355897	1.317003	0.60475	0.557243	1.038497	1.102071	3.311311	3.48124	0.416547	0.365408	0.614523	0.525989	0.743908	0.659873	0.824462	0.726599	0.468853	0.379559	0.608008	0.571315	2.475884	2.649507	0.246492	0.207894	0.413879	0.339123	0.550409	0.447802	0.619727	0.528074	0.349001	0.268266	0.410409	0.365641	2.12469	2.233052	0.166902	0.14094	0.302679	0.240089	0.428962	0.339965	0.512192
C100_092016_DISK_A0013_f_1.tsv	1.880894	1.704027	1.941769	1.689876	2.034277	1.733763	2.104641	1.76082	0.697322	0.584993	2.075684	2.136863	3.457177	3.495295	1.200647	1.04449	1.259194	1.045001	1.322321	1.071994	1.36426	1.110465	0.432282	0.320143	1.409444	1.439567	2.737632	2.758369	0.840214	0.699609	0.89489	0.703228	0.956324	0.728464	0.988171	0.756158	0.291399	0.196106	1.024828	1.062901	2.343953	2.301273	0.609646	0.488044	0.65758	0.497266	0.713848	0.514041	0.744599
C100_092016_DISK_A0014_f_1.tsv	1.616758	1.961743	1.67004	1.997551	1.72899	1.92145	1.880525	2.055602	0.614899	0.693754	2.081951	2.135824	3.464997	3.465009	0.974874	1.279339	1.034813	1.295937	1.064519	1.282966	1.181583	1.366657	0.366343	0.410608	1.437869	1.485933	2.752743	2.73301	0.640117	0.905832	0.691713	0.924127	0.725238	0.918655	0.821627	1.004735	0.234299	0.267032	1.059714	1.094354	2.32467	2.333002	0.441802	0.667229	0.485288	0.684266	0.520255	0.678409	0.596649
C100_092016_DISK_C0012_f_1.tsv	1.707796	2.160539	1.717284	2.183452	1.8024	2.275247	1.897299	2.261339	0.646803	0.807979	1.718742	2.174378	3.469665	3.416189	1.056762	1.494462	1.088375	1.513814	1.152013	1.569422	1.224912	1.582792	0.407186	0.494867	1.087396	1.547274	2.733269	2.714643	0.708853	1.115503	0.744952	1.142096	0.800218	1.176021	0.871157	1.191279	0.27384	0.342378	0.743902	1.167219	2.344393	2.314737	0.495434	0.859008	0.534819	0.88339	0.581117	0.925755	0.650821
C100_092016_DISK_C0016_f_1.tsv	1.664093	1.652632	1.741445	1.684371	1.820079	1.754065	1.873384	1.839772	0.647179	0.598029	1.809858	1.727453	3.302352	3.448654	1.019303	0.999873	1.098251	1.039546	1.143809	1.094976	1.260993	1.149655	0.421198	0.336308	1.138241	1.080327	2.768032	2.72726	0.68235	0.663346	0.750236	0.697842	0.790748	0.741278	0.892661	0.790577	0.289051	0.212198	0.793744	0.734994	2.355836	2.35477	0.475922	0.460125	0.535386	0.491486	0.571818	0.523423	0.664305
C100_092016_DISK_CITY0018_f_1.tsv	1.444078	1.261511	1.553088	1.309464	1.654932	1.402212	1.686408	1.453522	0.619648	0.481165	1.552614	1.322165	3.454094	3.434364	0.815605	0.660311	0.915828	0.699908	1.005667	0.771505	1.067355	0.824382	0.411627	0.257114	0.916064	0.713029	2.793892	2.756545	0.508751	0.38892	0.594673	0.418271	0.67953	0.477341	0.751729	0.519739	0.283346	0.160868	0.596827	0.429387	2.391858	2.361337	0.339937	0.252942	0.41038	0.275211	0.4881	0.320624	0.554884
C100_092016_DISK_CITY0019_f_1.tsv	1.454073	1.559835	1.562844	1.598312	1.678722	1.631914	1.760312	1.645713	0.622907	0.536758	1.573515	1.671093	3.418828	3.399561	0.824663	0.913336	0.916665	0.95736	1.021395	0.970897	1.10547	1.027744	0.405238	0.284215	0.927716	1.012134	2.829843	2.718521	0.514777	0.587967	0.593578	0.626967	0.689853	0.639205	0.768011	0.683571	0.27187	0.17471	0.599202	0.673034	2.410348	2.337023	0.344281	0.400092	0.408139	0.431044	0.492486	0.441902	0.560989
C100_092016_DISK_D0011_f_1.tsv	1.562359	2.085819	1.686924	2.101828	1.765735	2.141477	1.918427	2.194913	0.651749	0.766357	1.688639	2.119811	3.54679	3.463765	0.92425	1.39978	1.03366	1.439924	1.104354	1.4537	1.22118	1.510279	0.440983	0.481459	1.03295	1.449561	2.804971	2.665428	0.601089	1.021469	0.699669	1.053354	0.778786	1.068466	0.86185	1.131467	0.315247	0.325062	0.699503	1.068283	2.4026	2.308421	0.412765	0.773179	0.497515	0.803208	0.566993	0.814615	0.649555
C100_092016_DISK_D0020_f_1.tsv	1.271827	1.743714	1.409549	1.823462	1.474937	1.808059	1.59975	1.891468	0.577242	0.635037	1.57632	1.811872	3.467604	3.362618	0.667892	1.084073	0.78726	1.12592	0.843059	1.173661	0.959609	1.220409	0.365523	0.375748	0.916655	1.151519	2.869536	2.734341	0.39339	0.731546	0.492278	0.765629	0.550667	0.82806	0.641884	0.855606	0.241968	0.242515	0.591225	0.799944	2.427889	2.333601	0.256109	0.515766	0.332151	0.543754	0.385481	0.60207	0.464312
C100_092016_DISK_PARK0015_f_1.tsv	1.292859	1.012668	1.424824	1.105184	1.523516	1.177203	1.602367	1.217171	0.594082	0.448978	1.418369	1.116595	3.428567	3.175232	0.691224	0.477902	0.809033	0.552831	0.911814	0.619411	0.987438	0.660174	0.384253	0.258675	0.806575	0.562453	2.697103	2.512592	0.416865	0.275685	0.512289	0.33252	0.604377	0.388933	0.674766	0.425723	0.265377	0.182034	0.512644	0.338967	2.318608	2.100982	0.27619	0.186599	0.35219	0.231468	0.432404	0.277391	0.496456
C100_092016_DISK_PARK0017_f_1.tsv	1.336666	1.088423	1.450234	1.187142	1.53928	1.299767	1.660559	1.365676	0.571724	0.503836	1.464865	1.198672	3.450339	3.323526	0.725724	0.534078	0.821692	0.62139	0.898811	0.719061	1.013946	0.778438	0.35466	0.306378	0.838476	0.629818	2.781555	2.627057	0.439287	0.310103	0.517925	0.383061	0.587276	0.45899	0.68404	0.510356	0.23334	0.213714	0.531185	0.387302	2.387619	2.231512	0.288632	0.206854	0.351368	0.266305	0.411697	0.325135	0.49196
C100_092016_FL_A0003_f_1.tsv	1.729875	2.13854	1.790042	2.137602	1.80274	2.297299	1.859374	2.209091	0.607638	0.780099	1.805238	2.226981	3.593727	3.191686	1.083898	1.46477	1.135171	1.466078	1.145544	1.519885	1.231719	1.539849	0.34335	0.467329	1.139416	1.539841	2.736823	2.708657	0.733319	1.083462	0.773791	1.0832	0.794589	1.126101	0.873091	1.149729	0.21659	0.314607	0.783504	1.151602	2.342799	2.289032	0.518117	0.831476	0.553882	0.829715	0.571839	0.875873	0.631798
C100_092016_FL_A0004_f_1.tsv	1.712979	2.183068	1.773126	2.200824	1.810733	2.249173	1.836865	2.246591	0.605312	0.788383	1.758362	2.380334	3.4496	3.379071	1.049878	1.493102	1.09792	1.527546	1.13576	1.514134	1.175884	1.576029	0.346313	0.478067	1.094088	1.658228	2.748203	2.738873	0.702733	1.114246	0.746091	1.145291	0.77529	1.127603	0.810502	1.206444	0.2189	0.329273	0.743912	1.279177	2.342674	2.355967	0.4909	0.857567	0.529238	0.888287	0.552823	0.871273	0.588325
C100_092016_FL_C0002_f_1.tsv	1.918955	2.437098	1.979506	2.383502	1.988518	2.475536	2.039781	2.376573	0.680323	0.926832	1.999376	2.445124	3.337572	3.430287	1.25406	1.694304	1.282242	1.717763	1.305458	1.729374	1.387221	1.722767	0.405118	0.556637	1.311767	1.739434	2.698542	2.713002	0.891949	1.299326	0.918464	1.322182	0.939579	1.324339	1.01069	1.347545	0.264278	0.390214	0.942234	1.346599	2.296144	2.283664	0.657173	1.03675	0.681166	1.061171	0.700587	1.050421	0.764133
C100_092016_FL_C0006_f_1.tsv	1.439407	0.803569	1.438137	0.849888	1.557542	0.943103	1.569062	0.967352	0.54899	0.301724	1.466887	1.154099	3.358955	3.39514	0.804801	0.331537	0.828673	0.369669	0.938179	0.425107	0.930982	0.451826	0.309435	0.152727	0.839362	0.576897	2.715597	2.792794	0.499514	0.17917	0.524597	0.207038	0.602973	0.242989	0.609579	0.269898	0.195732	0.097547	0.533534	0.331607	2.338939	2.335384	0.332154	0.119284	0.353919	0.139022	0.418015	0.164602	0.428399
C100_092016_FL_CITY0008_f_1.tsv	1.348539	0.664868	1.40402	0.724445	1.454133	0.751509	1.513799	0.845893	0.495106	0.248773	1.433572	0.78481	3.432069	3.444364	0.733417	0.252267	0.776838	0.285964	0.821412	0.312704	0.878855	0.370107	0.258284	0.111787	0.80372	0.319274	2.774283	2.741642	0.442815	0.136242	0.478292	0.15454	0.514011	0.173633	0.564327	0.207862	0.160551	0.068239	0.496937	0.173128	2.36904	2.343657	0.290139	0.089609	0.316476	0.101694	0.345757	0.113883	0.388762
C100_092016_FL_CITY0009_f_1.tsv	1.42497	1.550298	1.470292	1.56552	1.508676	1.640873	1.602616	1.665993	0.521265	0.54574	1.555814	1.596007	3.439339	3.373385	0.798442	0.911739	0.838439	0.932269	0.882252	0.98427	0.933436	1.01594	0.273282	0.296504	0.917075	0.946146	2.778799	2.766185	0.493994	0.585931	0.527155	0.605106	0.563044	0.650054	0.609792	0.679056	0.168289	0.185965	0.592468	0.610992	2.356196	2.353369	0.328253	0.397087	0.354275	0.412602	0.381732	0.450275	0.423228
C100_092016_FL_D0001_f_1.tsv	2.025481	2.080412	2.047477	2.188464	2.074342	2.110292	2.156298	2.162262	0.788794	0.786186	2.088702	2.490389	3.359549	3.412166	1.357181	1.424519	1.396931	1.490013	1.450857	1.476935	1.499187	1.519561	0.50959	0.500131	1.384319	1.848331	2.731047	2.797847	0.98617	1.046818	1.020723	1.104085	1.079774	1.093613	1.122325	1.152005	0.361654	0.353166	1.014064	1.450821	2.338611	2.366934	0.741298	0.800049	0.775145	0.848301	0.821078	0.843822	0.870522
C100_092016_FL_D0010_f_1.tsv	1.802283	2.11295	1.832487	2.085473	1.863418	2.172241	1.930563	2.168981	0.62969	0.769526	1.807288	2.105236	3.401448	3.333196	1.133455	1.429695	1.163354	1.446761	1.179051	1.441784	1.243496	1.507997	0.381222	0.459791	1.151257	1.46895	2.695849	2.688613	0.77704	1.050747	0.801294	1.062934	0.824606	1.057714	0.881494	1.11127	0.246437	0.312802	0.796615	1.103753	2.312533	2.319379	0.557635	0.79928	0.572285	0.816046	0.596962	0.807691	0.654064
C100_092016_FL_PARK0005_f_1.tsv	1.35415	0.795767	1.481324	0.915905	1.561314	1.012559	1.634851	1.105314	0.608234	0.430679	1.485138	0.914305	3.385666	2.879182	0.744102	0.352441	0.860141	0.449764	0.951868	0.532827	1.019687	0.597268	0.419314	0.27502	0.859568	0.452236	2.690596	2.209549	0.456984	0.211322	0.563613	0.288588	0.649235	0.356164	0.724498	0.411834	0.316912	0.202247	0.564039	0.286843	2.29181	1.815864	0.306417	0.150237	0.401989	0.211488	0.482942	0.268418	0.552796
C100_092016_FL_PARK0007_f_1.tsv	1.469488	0.848193	1.560755	0.947052	1.656896	1.039681	1.762783	1.105447	0.601966	0.422644	1.564189	0.946032	3.506665	2.983865	0.839593	0.375108	0.921919	0.451926	1.00726	0.52687	1.092552	0.592854	0.387109	0.241269	0.925705	0.448985	2.779605	2.281349	0.529376	0.217035	0.601127	0.271813	0.67652	0.330186	0.757733	0.386093	0.261723	0.165875	0.604259	0.26908	2.373605	1.89181	0.356356	0.150918	0.41531	0.191932	0.481728	0.236495	0.552371
C104_102416_BESS_FL_FT_CL0001_f_1.tsv	0.983338	0.706568	1.211274	0.849746	1.294757	0.950192	1.371104	1.051103	0.561481	0.547367	1.194421	0.904036	3.649477	2.936892	0.46349	0.34693	0.648936	0.508808	0.737434	0.580377	0.887459	0.69844	0.420253	0.414766	0.649652	0.552766	2.922161	2.322694	0.262666	0.217016	0.413569	0.373542	0.508822	0.464512	0.641661	0.541835	0.308699	0.340035	0.41366	0.401751	2.431928	1.952337	0.173579	0.152676	0.287727	0.292793	0.395037	0.387759	0.497768
C104_102416_BESS_FO_FT_CL0008_f_1.tsv	0.51386	0.453004	0.691499	0.630862	0.830185	0.843483	0.958625	1.07713	0.559545	0.580317	0.744918	0.619199	3.065313	2.574401	0.257562	0.245628	0.433739	0.444003	0.55741	0.557457	0.657983	0.69024	0.405926	0.435248	0.480151	0.446556	2.236555	1.960747	0.160887	0.15369	0.318669	0.3305	0.438118	0.450704	0.52316	0.548248	0.306022	0.328232	0.353315	0.337701	1.832893	1.554456	0.115002	0.109939	0.241596	0.245481	0.347637	0.37096	0.43954
C104_102416_DISK_A0017_f_1.tsv	0.794037	0.87007	0.967725	1.063069	1.082545	1.208601	1.190791	1.284868	0.551626	0.541401	0.973877	1.063051	3.414752	3.397118	0.349363	0.385152	0.507203	0.536319	0.628908	0.660054	0.711733	0.757484	0.384642	0.34798	0.509271	0.536018	2.626826	2.78204	0.202068	0.216509	0.332552	0.324766	0.442174	0.429165	0.524436	0.523006	0.276513	0.230279	0.333807	0.325036	2.182198	2.383983	0.138445	0.145959	0.239106	0.224582	0.33804	0.307986	0.411454
C104_102416_DISK_A0020_f_1.tsv	0.642407	0.729887	0.842266	0.918988	0.952605	1.02959	1.056957	1.136054	0.533489	0.507944	0.896669	0.921376	3.447339	3.48043	0.264915	0.295659	0.425028	0.430127	0.549854	0.540035	0.638923	0.646719	0.341183	0.299336	0.459212	0.436988	2.702741	2.783031	0.15275	0.165906	0.266197	0.254751	0.375616	0.347258	0.462489	0.438167	0.226529	0.1907	0.292003	0.259418	2.269903	2.393578	0.10583	0.113119	0.187731	0.174481	0.27551	0.24698	0.356041
C104_102416_DISK_C0014_f_1.tsv	0.757952	1.110773	0.953253	1.241403	1.072914	1.335492	1.197215	1.400908	0.571644	0.537652	0.976195	1.242977	3.191082	3.618136	0.335441	0.540598	0.509445	0.646737	0.623021	0.73543	0.729964	0.819366	0.401848	0.329978	0.521215	0.655524	2.515191	2.838194	0.197073	0.304233	0.334568	0.389766	0.442121	0.467173	0.538267	0.544194	0.282452	0.214459	0.342365	0.394067	2.139756	2.42359	0.135964	0.197297	0.239317	0.259189	0.339286	0.32516	0.422014
C104_102416_DISK_C0019_f_1.tsv	0.723388	0.957223	0.910784	1.121583	1.029833	1.234633	1.140665	1.325903	0.534439	0.544508	0.926722	1.134917	3.240034	3.624619	0.301938	0.431037	0.462276	0.559853	0.578767	0.667538	0.684052	0.7728	0.354252	0.337608	0.473521	0.572891	2.667745	2.805178	0.171128	0.237994	0.28874	0.332752	0.392036	0.430517	0.486374	0.521638	0.236545	0.216641	0.296989	0.33909	2.306451	2.422552	0.117363	0.156455	0.200913	0.223103	0.288735	0.300901	0.370217
C104_102416_DISK_CITY0011_f_1.tsv	0.526026	0.821836	0.710202	0.997053	0.827664	1.130318	0.93265	1.240937	0.469033	0.522466	0.855379	1.006357	3.367536	3.56422	0.207555	0.349064	0.336967	0.482177	0.44874	0.604049	0.539915	0.689189	0.270518	0.307763	0.422119	0.494477	2.694071	2.829146	0.121264	0.193969	0.206333	0.286955	0.29818	0.384038	0.375952	0.46606	0.173793	0.196114	0.2607	0.294082	2.277449	2.406787	0.08526	0.130771	0.144479	0.194958	0.214245	0.26955	0.281039
C104_102416_DISK_CITY0015_f_1.tsv	0.528216	0.762911	0.728308	0.932394	0.869527	1.04371	0.956506	1.144682	0.487733	0.508431	0.726748	0.935834	3.343818	3.504414	0.209474	0.314482	0.351787	0.437299	0.470609	0.546828	0.566279	0.647169	0.284984	0.28695	0.348707	0.435957	2.674964	2.816591	0.122517	0.174981	0.214354	0.254784	0.309976	0.342358	0.395253	0.427807	0.180239	0.179644	0.213422	0.254697	2.259085	2.404202	0.08623	0.119202	0.148657	0.173187	0.221143	0.239279	0.29346
C104_102416_DISK_D0012_f_1.tsv	0.639632	0.923853	0.844589	1.098217	0.967758	1.231056	1.08504	1.355735	0.572608	0.565064	0.848984	1.134141	3.236396	3.670861	0.271691	0.413582	0.458616	0.574172	0.582308	0.687447	0.676684	0.800486	0.388943	0.378974	0.465758	0.591515	2.532705	2.795473	0.157781	0.231609	0.293995	0.352518	0.416665	0.455925	0.509638	0.557765	0.260344	0.25441	0.302279	0.366954	2.164306	2.37288	0.10945	0.154512	0.205291	0.242727	0.309798	0.331979	0.397721
C104_102416_DISK_D0018_f_1.tsv	0.577954	0.739919	0.773289	0.893737	0.910901	1.014839	0.978806	1.12976	0.503073	0.460812	0.769205	1.0091	3.291943	3.423441	0.237296	0.298481	0.389817	0.404784	0.512668	0.506365	0.597653	0.59978	0.317696	0.244957	0.387417	0.478495	2.605348	2.807467	0.13904	0.164809	0.24552	0.231771	0.35	0.307847	0.433124	0.381193	0.211214	0.153317	0.245375	0.278309	2.200858	2.430301	0.097423	0.11223	0.172537	0.156433	0.258576	0.211237	0.33195
C104_102416_DISK_PARK0013_f_1.tsv	0.632491	0.238316	0.825644	0.392986	0.989395	0.504733	1.156025	0.597181	0.646066	0.359672	0.81928	0.396609	2.678799	1.720295	0.347289	0.116597	0.518009	0.211041	0.649	0.296689	0.78015	0.370959	0.473281	0.200035	0.5161	0.21154	1.957353	1.063593	0.23579	0.080621	0.390508	0.141558	0.502885	0.203967	0.61322	0.261998	0.369975	0.136002	0.390752	0.140692	1.567123	0.719636	0.173722	0.06442	0.31206	0.106101	0.413017	0.153131	0.506929
C104_102416_DISK_PARK0016_f_1.tsv	0.592269	0.228459	0.770518	0.355045	0.944186	0.454349	1.136761	0.550896	0.605094	0.315234	0.762458	0.356855	2.657427	1.806051	0.312671	0.116206	0.473145	0.19759	0.601155	0.266679	0.721462	0.330214	0.432354	0.185459	0.475682	0.198718	1.967784	1.137314	0.208468	0.083057	0.353631	0.136797	0.458602	0.190082	0.556604	0.237037	0.333034	0.130582	0.353918	0.136746	1.573365	0.782426	0.152049	0.06654	0.278863	0.104882	0.373859	0.145811	0.457159
C104_102416_FLOOR_A0009_f_1.tsv	1.155777	1.748321	1.249489	1.797063	1.369614	1.870295	1.475907	1.987583	0.541648	0.672181	1.25071	1.910336	3.421918	3.36974	0.574489	1.085714	0.6524	1.136217	0.774446	1.226616	0.870758	1.310567	0.326229	0.433643	0.671087	1.238461	2.788899	2.861612	0.327026	0.743589	0.392188	0.787564	0.4948	0.862783	0.567773	0.936347	0.208543	0.293535	0.404383	0.876792	2.416381	2.39484	0.211876	0.529107	0.261579	0.569591	0.338362	0.628307	0.406948
C104_102416_FLOOR_A0010_f_1.tsv	1.039211	1.476458	1.152936	1.560206	1.241992	1.619497	1.336435	1.677572	0.484924	0.574214	1.150668	1.720423	3.390024	3.40223	0.487247	0.846822	0.572999	0.913901	0.674119	0.971288	0.748366	1.027437	0.268466	0.334898	0.578256	1.054658	2.796307	2.7828	0.271147	0.531348	0.332552	0.589987	0.412429	0.634819	0.478825	0.71309	0.166839	0.212161	0.33659	0.706841	2.424212	2.396381	0.17709	0.354655	0.221238	0.40105	0.278557	0.442511	0.337452
C104_102416_FLOOR_C0004_f_1.tsv	0.94955	0.735787	1.100998	0.892176	1.240844	1.036929	1.357792	1.132612	0.546214	0.489281	1.140146	1.030006	3.535118	3.394508	0.425188	0.296067	0.545735	0.409792	0.667381	0.525079	0.774836	0.627086	0.322662	0.267329	0.574476	0.502172	2.831012	2.803744	0.233607	0.164794	0.319029	0.234192	0.418304	0.319903	0.509682	0.405922	0.20395	0.162466	0.33982	0.296269	2.419708	2.433187	0.154169	0.111945	0.213366	0.158186	0.289134	0.21875	0.368656
C104_102416_FLOOR_C0008_f_1.tsv	0.895351	1.355604	1.055968	1.543018	1.171753	1.685281	1.293949	1.799216	0.531169	0.667518	1.209953	1.720616	3.485527	3.483177	0.38826	0.744282	0.516951	0.893619	0.627137	1.038866	0.72749	1.149537	0.320891	0.480944	0.637623	1.08334	2.842005	2.859963	0.213126	0.452109	0.302556	0.583358	0.401148	0.713099	0.492071	0.813431	0.202858	0.338974	0.386389	0.741235	2.438291	2.479398	0.142863	0.299064	0.203861	0.402206	0.280157	0.515596	0.362065
C104_102416_FLOOR_CITY0001_f_1.tsv	1.007341	1.391378	1.189279	1.531476	1.315001	1.657593	1.381335	1.724677	0.560274	0.643529	1.201812	1.596554	3.520475	3.491276	0.471097	0.77289	0.617809	0.90202	0.727487	1.031612	0.819448	1.080823	0.355801	0.459781	0.629232	0.959577	2.831128	2.824423	0.264011	0.476393	0.373557	0.594232	0.467343	0.707371	0.552177	0.770332	0.232939	0.338149	0.380962	0.638832	2.432078	2.41057	0.173773	0.317923	0.250733	0.419228	0.329895	0.51911	0.406229
C104_102416_FLOOR_CITY0005_f_1.tsv	0.74031	1.032452	0.882272	1.132047	1.014683	1.220228	1.11176	1.307248	0.471671	0.476498	1.142805	1.143176	3.518523	3.468137	0.298139	0.481056	0.399808	0.562176	0.510012	0.644814	0.592992	0.732461	0.245374	0.259142	0.575485	0.569229	2.858094	2.76205	0.165019	0.267433	0.22805	0.326098	0.308356	0.391481	0.380326	0.468433	0.149405	0.162226	0.339547	0.330036	2.46102	2.363663	0.112661	0.174216	0.154198	0.215623	0.21059	0.264865	0.267514
C104_102416_FLOOR_D0002_f_1.tsv	1.32095	1.01076	1.493068	1.110064	1.614776	1.232407	1.702191	1.26341	0.656794	0.452972	1.596257	1.581439	3.654519	3.36858	0.706016	0.478441	0.870626	0.565012	0.975482	0.65571	1.079592	0.683349	0.466141	0.269533	0.972626	0.947751	2.862859	2.751029	0.424614	0.270769	0.562893	0.338551	0.671498	0.400576	0.775852	0.440724	0.338155	0.180217	0.651747	0.628899	2.413861	2.353802	0.280343	0.17836	0.390774	0.231297	0.494376	0.278776	0.590618
C104_102416_FLOOR_D0007_f_1.tsv	0.99257	1.028598	1.122392	1.152391	1.216504	1.26339	1.346247	1.339113	0.51476	0.513877	1.113271	1.667707	3.589673	3.365906	0.453243	0.483787	0.553848	0.581633	0.6557	0.693643	0.74484	0.765601	0.289516	0.300044	0.559137	1.032072	2.892493	2.845303	0.24911	0.268491	0.320612	0.34505	0.405217	0.434804	0.481048	0.502104	0.180288	0.191573	0.32445	0.697697	2.458821	2.399269	0.162666	0.175597	0.211518	0.231493	0.275854	0.297608	0.339641
C104_102416_FLOOR_PARK0003_f_1.tsv	0.520128	0.221035	0.668031	0.318407	0.787073	0.401209	0.866157	0.47351	0.452792	0.29019	0.662034	0.320194	2.756251	1.743769	0.250976	0.141568	0.367483	0.206062	0.459366	0.260064	0.524806	0.312282	0.305809	0.196376	0.358277	0.202757	2.055377	1.088994	0.162474	0.107857	0.26017	0.16285	0.337992	0.204516	0.393439	0.242913	0.230486	0.157415	0.252777	0.159625	1.650139	0.745091	0.117882	0.084504	0.201219	0.138291	0.268355	0.172876	0.320343
C104_102416_FLOOR_PARK0006_f_1.tsv	0.549336	0.176126	0.694734	0.245874	0.798682	0.299418	0.907239	0.357729	0.44376	0.223309	0.696019	0.253267	2.835369	1.647865	0.24907	0.112319	0.3669	0.160522	0.449472	0.201337	0.530941	0.238743	0.293192	0.152808	0.36678	0.161811	2.140991	0.992896	0.155506	0.084808	0.251596	0.124752	0.324759	0.156959	0.390569	0.187041	0.215328	0.119908	0.250868	0.12468	1.749023	0.648891	0.110779	0.065834	0.188681	0.106866	0.253815	0.131855	0.310181
C111_092216_BESS_FL_FT_CL0001_f_1.tsv	1.871907	1.430109	2.016574	1.55222	2.107455	1.844191	2.248897	1.576581	0.798804	0.68426	2.016586	1.701151	3.09859	3.560099	1.171532	0.800213	1.314536	0.950445	1.384019	1.199797	1.486409	1.155864	0.562574	0.532141	1.332588	0.990118	2.945788	2.866799	0.806764	0.501735	0.942484	0.67178	1.006372	0.829843	1.131944	0.874538	0.434911	0.437188	0.944941	0.682887	2.554133	2.413026	0.583211	0.335875	0.706991	0.493077	0.784104	0.638584	0.899668
C111_092216_BESS_FO_FT_CL0008_f_1.tsv	1.074209	0.859655	1.220253	1.076332	1.232437	1.309216	1.53254	1.34892	0.601393	0.596251	1.224247	1.109146	3.042616	3.300656	0.529225	0.421782	0.710646	0.592092	0.77958	0.759026	0.989319	0.826013	0.460142	0.452572	0.725106	0.628458	2.640534	2.455511	0.321508	0.269439	0.4869	0.426978	0.58232	0.534917	0.713019	0.617722	0.376345	0.362803	0.509941	0.447881	2.201506	2.048873	0.221863	0.189601	0.371843	0.329813	0.468668	0.425871	0.57027
C111_092216_DISK_A0012_f_1.tsv	1.671441	1.891466	1.731089	2.006788	1.807246	1.953054	1.914529	2.086545	0.646218	0.706892	1.709068	1.970033	3.372137	3.513714	1.008852	1.230394	1.07384	1.305572	1.133033	1.294453	1.215548	1.38213	0.418328	0.437672	1.082023	1.322666	2.695677	2.767334	0.671271	0.862878	0.728712	0.930768	0.782606	0.925073	0.855072	0.995554	0.283014	0.291548	0.736646	0.947867	2.346348	2.381993	0.466156	0.629921	0.521027	0.683472	0.571698	0.685767	0.641901
C111_092216_DISK_A0017_f_1.tsv	1.445261	1.893662	1.488049	1.974797	1.648154	2.052432	1.676536	2.071658	0.582501	0.750829	1.548597	1.969785	3.471815	3.39592	0.815329	1.234762	0.875747	1.286854	0.984979	1.384381	1.041473	1.407848	0.361286	0.489227	0.918519	1.277303	2.78471	2.82125	0.511235	0.86631	0.564448	0.919016	0.65559	1.001123	0.716886	1.025488	0.242661	0.348575	0.599758	0.915755	2.366546	2.404028	0.34464	0.63246	0.388187	0.680597	0.46131	0.751647	0.520096
C111_092216_DISK_C0013_f_1.tsv	1.435014	2.012275	1.474339	2.006382	1.557368	2.044545	1.671819	2.080397	0.561706	0.764234	1.528656	2.009188	3.50449	3.432015	0.801755	1.328049	0.862469	1.35177	0.929323	1.402712	1.014624	1.426123	0.335751	0.475973	0.903791	1.338566	2.790391	2.709993	0.495737	0.955588	0.549633	0.980491	0.613557	1.026884	0.686591	1.063173	0.218972	0.326616	0.584749	0.975702	2.366056	2.314719	0.3274	0.714838	0.373027	0.737704	0.427244	0.776713	0.488912
C111_092216_DISK_C0015_f_1.tsv	1.685648	1.770279	1.806074	1.82302	1.786024	1.915886	2.019515	1.90623	0.651536	0.67289	1.800889	1.815689	3.789141	3.426071	1.033821	1.106302	1.123619	1.145432	1.164502	1.215168	1.288726	1.23325	0.439884	0.418761	1.132696	1.159887	2.78824	2.766121	0.691561	0.756659	0.776272	0.793243	0.819082	0.847681	0.918508	0.888769	0.308546	0.277194	0.775502	0.803007	2.412933	2.352755	0.485251	0.53945	0.556471	0.571061	0.600723	0.625118	0.694076
C111_092216_DISK_CITY0018_f_1.tsv	1.139365	1.463943	1.240378	1.556964	1.367059	1.64884	1.409463	1.72408	0.507867	0.61859	1.258066	1.5568	3.475573	3.365118	0.566105	0.832591	0.653279	0.915899	0.753227	1.003224	0.816115	1.073307	0.296393	0.384146	0.663035	0.916457	2.79019	2.794088	0.3252	0.52146	0.392989	0.592462	0.47172	0.672943	0.536063	0.739908	0.193746	0.254802	0.396633	0.592195	2.365842	2.379833	0.212185	0.349375	0.26144	0.408327	0.32491	0.477409	0.383804
C111_092216_DISK_CITY0019_f_1.tsv	1.296693	1.622394	1.391913	1.682758	1.469044	1.737033	1.573014	1.823131	0.556212	0.626617	1.424922	1.681845	3.488293	3.454553	0.691219	0.975912	0.778781	1.030146	0.848274	1.079106	0.943265	1.161392	0.33056	0.364485	0.80379	1.033066	2.805109	2.775975	0.411572	0.641716	0.483697	0.688295	0.546647	0.738019	0.62405	0.818133	0.213929	0.232834	0.503704	0.689923	2.401626	2.370135	0.269447	0.442447	0.323803	0.483498	0.378961	0.527366	0.445
C111_092216_DISK_D0016_f_1.tsv	1.181208	1.607042	1.292999	1.685063	1.426937	1.75687	1.487773	1.832921	0.546969	0.660229	1.281417	1.718925	3.527374	3.505018	0.59923	0.961248	0.695548	1.028235	0.801452	1.113213	0.888777	1.167883	0.328324	0.412723	0.695431	1.069121	2.777234	2.776051	0.346779	0.628938	0.423014	0.690199	0.505901	0.76881	0.589826	0.814533	0.20991	0.27802	0.422731	0.728982	2.393554	2.363333	0.226196	0.434587	0.284663	0.488226	0.347211	0.560221	0.417175
C111_092216_DISK_D0020_f_1.tsv	1.04106	1.332326	1.144846	1.414242	1.194624	1.454781	1.286928	1.521936	0.461544	0.532011	1.256867	1.426639	3.360271	3.502801	0.494293	0.720716	0.577081	0.782062	0.642283	0.84337	0.709999	0.880919	0.261515	0.300401	0.663059	0.787381	2.707015	2.798795	0.276658	0.430799	0.34003	0.483954	0.399184	0.530608	0.460582	0.572352	0.171449	0.192815	0.397505	0.488686	2.363699	2.361147	0.180611	0.280083	0.227304	0.32145	0.276431	0.362066	0.327219
C111_092216_DISK_PARK0011_f_1.tsv	1.045768	0.928659	1.215156	1.063816	1.339027	1.149213	1.472283	1.244088	0.619144	0.51743	1.228519	1.067896	3.068926	2.845186	0.520865	0.444569	0.682481	0.560998	0.796379	0.639413	0.905355	0.723596	0.445048	0.34078	0.692742	0.560181	2.350272	2.127722	0.318219	0.269861	0.460084	0.371131	0.564775	0.439849	0.652834	0.505731	0.346791	0.263953	0.46816	0.369592	1.955302	1.725382	0.222491	0.190218	0.344934	0.276979	0.441327	0.339014	0.51939
C111_092216_DISK_PARK0014_f_1.tsv	1.21644	0.901692	1.395203	1.046496	1.536477	1.146568	1.61104	1.231311	0.651532	0.516985	1.395925	1.040697	3.274309	2.922225	0.642248	0.417218	0.812151	0.54264	0.931784	0.633607	1.022314	0.705335	0.473371	0.334098	0.810904	0.539521	2.627054	2.237557	0.39245	0.249466	0.544534	0.350885	0.653255	0.428704	0.740694	0.490728	0.366142	0.248649	0.544482	0.348413	2.224733	1.84357	0.267789	0.175329	0.397441	0.25828	0.498537	0.32548	0.580696
C111_092216_FLOOR_A0002_f_1.tsv	1.652062	1.849168	1.688713	1.857341	1.720725	1.975002	1.777745	1.975064	0.560799	0.684733	1.762545	2.060575	3.442949	3.510165	1.008699	1.182402	1.025917	1.231554	1.083393	1.288849	1.092852	1.33078	0.314505	0.423782	1.100466	1.414623	2.7954	2.725573	0.671809	0.821664	0.683629	0.873005	0.735728	0.924441	0.751291	0.950446	0.198237	0.285535	0.750169	1.030296	2.367879	2.374111	0.468411	0.594521	0.481737	0.639895	0.521956	0.688117	0.545335
C111_092216_FLOOR_A0007_f_1.tsv	1.835177	1.671111	1.875744	1.727886	1.946843	1.759635	1.986081	1.80695	0.672032	0.580036	1.859244	1.882355	3.303168	3.325379	1.1694	1.023295	1.193808	1.054277	1.28014	1.074344	1.306565	1.179371	0.408603	0.327755	1.199967	1.218331	2.715216	2.709307	0.814023	0.680058	0.839299	0.714876	0.89992	0.733585	0.948449	0.812953	0.2677	0.207622	0.845335	0.855956	2.312568	2.346011	0.58873	0.472352	0.609958	0.503538	0.66762	0.526581	0.709282
C111_092216_FLOOR_C0003_f_1.tsv	2.251397	1.851744	2.26772	1.843733	2.215574	1.886864	2.348921	1.946149	0.831325	0.647641	2.309638	2.107982	3.538562	3.419712	1.564879	1.184004	1.581445	1.204485	1.615508	1.228309	1.630796	1.263368	0.513085	0.363605	1.605038	1.438015	2.740532	2.715787	1.17864	0.82526	1.206287	0.844749	1.247635	0.857474	1.231087	0.898292	0.361488	0.22725	1.228926	1.055052	2.293734	2.303439	0.920712	0.595413	0.950104	0.616144	0.982503	0.631075	0.97117
C111_092216_FLOOR_C0005_f_1.tsv	1.773805	1.580344	1.88382	1.660517	1.91795	1.687248	2.04989	1.796062	0.691889	0.606323	1.936733	1.722365	3.519608	3.581915	1.117243	0.936576	1.211764	1.006	1.236376	1.046454	1.326711	1.118658	0.435062	0.380489	1.272501	1.074446	2.786281	2.776835	0.767385	0.607905	0.847649	0.664803	0.88618	0.720229	0.964775	0.782507	0.301238	0.253381	0.904216	0.727057	2.396466	2.385916	0.548032	0.414029	0.614674	0.461429	0.657367	0.511838	0.722896
C111_092216_FLOOR_CITY0008_f_1.tsv	1.95118	1.599929	1.990508	1.612986	2.032291	1.680113	2.067014	1.682514	0.726733	0.556382	1.99454	1.71193	3.421737	3.507281	1.282286	0.94984	1.312522	0.971393	1.347473	1.022293	1.404175	1.037281	0.446757	0.305995	1.316594	1.058923	2.739454	2.767049	0.912174	0.618695	0.941076	0.639015	0.971632	0.683064	1.023698	0.70038	0.300831	0.191673	0.948163	0.711255	2.331145	2.34853	0.674542	0.423812	0.703078	0.441304	0.729676	0.478042	0.778465
C111_092216_FLOOR_CITY0009_f_1.tsv	1.765985	1.676094	1.805783	1.707383	1.856351	1.759997	1.911738	1.7824	0.651352	0.599458	1.805245	1.707327	3.432648	3.415599	1.101084	1.022311	1.140844	1.05443	1.201768	1.096474	1.261015	1.135882	0.39495	0.340197	1.144351	1.053932	2.767755	2.745641	0.749177	0.680999	0.786257	0.706188	0.844747	0.747817	0.894136	0.788805	0.258156	0.215266	0.789877	0.708567	2.356073	2.324142	0.531753	0.474781	0.565251	0.497217	0.614256	0.532596	0.658172
C111_092216_FLOOR_D0006_f_1.tsv	1.84831	1.287455	1.899309	1.336157	1.945182	1.404812	1.99477	1.430403	0.675133	0.462687	1.918232	1.479028	3.498595	3.423582	1.183382	0.673494	1.217148	0.716504	1.251705	0.776967	1.339218	0.825888	0.413721	0.243689	1.262116	0.830033	2.773861	2.746191	0.822417	0.398036	0.858211	0.431799	0.874634	0.478512	0.956867	0.516501	0.272089	0.153237	0.894653	0.517478	2.348473	2.346467	0.59595	0.259755	0.627939	0.285515	0.644821	0.32031	0.720463
C111_092216_FLOOR_D0010_f_1.tsv	1.914607	1.827281	1.955389	1.868014	1.988518	1.917408	2.026625	1.878789	0.720952	0.682394	1.995126	1.921343	3.473276	3.537428	1.238093	1.173153	1.284064	1.202219	1.329204	1.272652	1.412709	1.272603	0.44774	0.410593	1.319281	1.239784	2.755116	2.707025	0.876682	0.815378	0.907367	0.848308	0.962193	0.905762	1.015338	0.92712	0.296442	0.27122	0.951173	0.872438	2.341178	2.35227	0.644608	0.588408	0.672375	0.616542	0.714074	0.670066	0.770611
C111_092216_FLOOR_PARK0001_f_1.tsv	1.019037	0.578336	1.155195	0.696438	1.265009	0.778086	1.379156	0.892795	0.564622	0.39964	1.157773	0.70071	3.133689	2.629497	0.496793	0.265156	0.627677	0.353033	0.72125	0.415403	0.82684	0.493884	0.382592	0.258417	0.630388	0.35362	2.508049	1.921979	0.296704	0.174252	0.414392	0.247137	0.49774	0.295766	0.585275	0.350865	0.293816	0.201263	0.416126	0.246982	2.114264	1.530469	0.203493	0.129119	0.307642	0.193304	0.382565	0.237703	0.457971
C111_092216_FLOOR_PARK0004_f_1.tsv	0.884941	0.798172	1.000146	0.912492	1.094107	1.011429	1.197365	1.089605	0.476913	0.457661	0.999192	0.944807	3.082877	2.765922	0.409059	0.356958	0.507678	0.459901	0.585707	0.539259	0.675522	0.607745	0.301411	0.294827	0.505299	0.480702	2.369076	2.058191	0.24366	0.21449	0.32656	0.302292	0.393505	0.366646	0.463583	0.423029	0.224506	0.222616	0.325236	0.315879	1.960471	1.654616	0.169887	0.151357	0.241985	0.224349	0.298768	0.283496	0.356126
C119_110916_BESS_FL_FT_CL0001_f_1.tsv	0.882695	0.506946	0.978342	0.6761	1.099694	0.795257	1.196251	0.903381	0.488944	0.498608	1.037136	0.748275	3.229926	3.059378	0.397407	0.2391	0.509454	0.393757	0.625081	0.490109	0.687538	0.555509	0.354628	0.35359	0.521272	0.430952	2.478936	2.264322	0.232215	0.149922	0.32626	0.280318	0.436597	0.373396	0.505655	0.439263	0.262863	0.262584	0.332881	0.298092	2.223389	1.826597	0.158616	0.107763	0.239391	0.213104	0.332876	0.300968	0.39918
C119_110916_BESS_FO_FT_CL0007_f_1.tsv	0.718192	0.53322	0.899484	0.707746	1.151329	0.876202	1.439879	1.05697	0.7258	0.623125	0.921413	0.703514	2.920884	2.599403	0.435645	0.304557	0.622354	0.502388	0.739667	0.633632	0.966962	0.760499	0.575404	0.485114	0.626986	0.536317	2.06519	1.8882	0.299856	0.197119	0.495177	0.381891	0.613814	0.49712	0.735126	0.599915	0.474022	0.374843	0.499691	0.408101	1.674409	1.526016	0.217234	0.141195	0.401765	0.295716	0.521687	0.41612	0.621096
C119_110916_DISK_A0011_f_1.tsv	1.085593	1.165994	1.264473	1.274522	1.405694	1.360354	1.488306	1.420638	0.606592	0.559302	1.309594	1.267163	3.24348	3.032254	0.531747	0.587082	0.706995	0.685815	0.834701	0.77918	0.913701	0.864962	0.450727	0.35024	0.718571	0.686847	2.561045	2.526044	0.312516	0.339631	0.458484	0.418942	0.575138	0.505018	0.659434	0.581688	0.331179	0.233127	0.466146	0.418782	2.154853	2.14679	0.211005	0.224012	0.326437	0.285923	0.433147	0.354724	0.518029
C119_110916_DISK_A0016_f_1.tsv	0.935858	0.871735	1.143288	1.025832	1.231134	1.13703	1.367023	1.246008	0.585408	0.49558	1.135306	1.012263	3.30424	3.412607	0.437081	0.37969	0.610641	0.490868	0.707541	0.601982	0.799439	0.676974	0.425424	0.305896	0.612544	0.495045	2.637822	2.834657	0.253838	0.210385	0.397196	0.292593	0.501796	0.387324	0.582646	0.458758	0.309491	0.198568	0.397107	0.293793	2.216246	2.417507	0.171777	0.141118	0.285161	0.198196	0.383591	0.275037	0.46432
C119_110916_DISK_C0013_f_1.tsv	1.289443	1.810078	1.456189	1.873438	1.590371	1.902209	1.683858	1.972994	0.638628	0.710518	1.501545	1.856526	3.460425	3.496508	0.691248	1.138125	0.840375	1.191095	0.979176	1.255995	1.055615	1.337181	0.465133	0.460108	0.872863	1.191593	2.882767	2.780602	0.41568	0.779952	0.549884	0.829657	0.676804	0.897168	0.741691	0.971705	0.349424	0.316832	0.576841	0.831507	2.41122	2.350562	0.276268	0.557385	0.388153	0.605801	0.50582	0.667893	0.572069
C119_110916_DISK_C0017_f_1.tsv	1.115562	1.116904	1.309439	1.215787	1.363692	1.30014	1.517316	1.427247	0.605882	0.510143	1.332799	1.216567	3.358316	3.364281	0.554012	0.547122	0.722752	0.626783	0.82007	0.709665	0.920092	0.80295	0.45383	0.278895	0.747854	0.631203	2.715763	2.811622	0.320489	0.308683	0.471877	0.364998	0.571747	0.442729	0.661443	0.517625	0.337921	0.172987	0.491718	0.368998	2.306525	2.412233	0.211745	0.200935	0.33539	0.240776	0.434024	0.297755	0.519423
C119_110916_DISK_CITY0012_f_1.tsv	0.970162	0.763507	1.171874	0.928135	1.293908	1.06035	1.387188	1.155274	0.619862	0.49032	1.175248	0.991682	3.331709	3.543434	0.454866	0.312563	0.637125	0.42792	0.769552	0.547334	0.850802	0.633709	0.450114	0.268234	0.638369	0.473141	2.664509	2.803775	0.261075	0.17355	0.411441	0.246839	0.536681	0.336298	0.625094	0.41929	0.321749	0.164805	0.41178	0.273581	2.275266	2.419133	0.174741	0.117982	0.29101	0.166849	0.404639	0.230655	0.491646
C119_110916_DISK_CITY0019_f_1.tsv	1.04285	0.903936	1.249631	1.049081	1.371926	1.183994	1.537087	1.281542	0.674641	0.524927	1.270435	1.072897	3.291147	3.49582	0.523742	0.396197	0.73317	0.50791	0.845556	0.628924	0.967135	0.712738	0.537852	0.302472	0.742504	0.522667	2.548644	2.823298	0.315961	0.218294	0.511001	0.295844	0.633253	0.391231	0.732472	0.467816	0.427547	0.190701	0.519756	0.305475	2.162917	2.435458	0.21536	0.145336	0.3836	0.19801	0.507355	0.269953	0.599539
C119_110916_DISK_D0015_f_1.tsv	1.006903	0.773691	1.218654	0.892378	1.343287	0.966655	1.463604	1.111123	0.620074	0.411729	1.219741	0.90219	3.2891	3.396149	0.484444	0.315771	0.675093	0.40081	0.795363	0.452768	0.900348	0.565438	0.476971	0.20713	0.673935	0.407615	2.528591	2.748359	0.285574	0.173909	0.449401	0.227647	0.569442	0.269987	0.666618	0.346358	0.361043	0.131556	0.4533	0.232308	2.173671	2.380406	0.194468	0.118567	0.329637	0.155532	0.443	0.187331	0.535603
C119_110916_DISK_D0018_f_1.tsv	0.975637	0.959577	1.173007	1.165827	1.26887	1.248875	1.484363	1.416147	0.672126	0.603776	1.167627	1.176182	3.090457	3.63706	0.499847	0.443495	0.704176	0.624913	0.806513	0.74248	0.946024	0.855363	0.558797	0.4208	0.693097	0.63069	2.39481	2.778338	0.311989	0.250755	0.51465	0.391801	0.6297	0.50652	0.734083	0.606833	0.45775	0.29123	0.507925	0.398382	2.036329	2.367798	0.216537	0.167726	0.399899	0.270627	0.52187	0.370325	0.612058
C119_110916_DISK_PARK0014_f_1.tsv	0.891623	0.954333	1.107287	1.16582	1.402119	1.373625	1.728044	1.613897	0.842657	0.763664	1.117571	1.208865	2.771991	3.068449	0.546685	0.496863	0.729675	0.71048	0.922133	0.869758	1.153893	1.032104	0.647659	0.583622	0.742019	0.740092	2.05895	2.397579	0.396831	0.318284	0.587719	0.523152	0.727805	0.661868	0.901782	0.788204	0.553431	0.471323	0.595668	0.544776	1.660686	1.989149	0.300267	0.224835	0.49794	0.409754	0.620943	0.541347	0.756924
C119_110916_DISK_PARK0020_f_1.tsv	0.886294	0.914711	1.082729	1.129707	1.34137	1.263956	1.652504	1.46036	0.801464	0.689203	1.108581	1.155839	2.862491	3.125843	0.520731	0.463248	0.711518	0.666557	0.872483	0.793531	1.105791	0.933334	0.62505	0.525355	0.7176	0.68228	2.179229	2.424822	0.360418	0.290023	0.564106	0.479702	0.695347	0.595114	0.859077	0.70986	0.530537	0.421104	0.567801	0.489656	1.785079	2.010988	0.263551	0.202945	0.467486	0.370908	0.588886	0.484885	0.714468
C119_110916_FLOOR_A0001_f_1.tsv	1.423188	0.893807	1.521173	0.969497	1.681346	1.048764	1.749156	1.164604	0.605808	0.371613	1.525112	1.646819	3.450117	3.414648	0.792431	0.390603	0.884418	0.439019	1.007606	0.501836	1.09716	0.584014	0.417837	0.183521	0.889159	0.995219	2.810248	2.775252	0.491624	0.212182	0.574611	0.246354	0.673272	0.285831	0.769016	0.349513	0.289506	0.114459	0.572673	0.668029	2.411119	2.374877	0.326589	0.138109	0.395911	0.161199	0.478711	0.189994	0.569653
C119_110916_FLOOR_A0008_f_1.tsv	1.306144	1.268934	1.427844	1.315206	1.560537	1.374139	1.668981	1.383862	0.590474	0.46264	1.459056	1.340089	3.407047	3.479502	0.695314	0.662716	0.800229	0.714763	0.910429	0.751853	0.990171	0.786356	0.381055	0.238611	0.83597	0.727256	2.818398	2.733258	0.41557	0.390203	0.506361	0.429951	0.592914	0.464815	0.682494	0.497099	0.252328	0.147669	0.529667	0.440879	2.405131	2.356432	0.272636	0.252969	0.344733	0.280473	0.415555	0.310268	0.498808
C119_110916_FLOOR_C0003_f_1.tsv	1.236015	1.20919	1.369364	1.281171	1.530487	1.381775	1.577714	1.427157	0.57467	0.506481	1.40997	1.430175	3.315265	3.568427	0.644373	0.617593	0.759614	0.676632	0.89316	0.761297	0.936055	0.789949	0.379192	0.286432	0.798202	0.813027	2.873313	2.792828	0.376476	0.356802	0.466626	0.402637	0.589007	0.477739	0.632542	0.510615	0.253047	0.181714	0.495929	0.511513	2.485149	2.380915	0.247418	0.230674	0.315244	0.266769	0.415466	0.326057	0.465519
C119_110916_FLOOR_C0007_f_1.tsv	1.347815	1.364686	1.450472	1.418933	1.558534	1.500156	1.635116	1.481576	0.564745	0.509673	1.44095	1.799707	3.370614	3.419661	0.722538	0.748135	0.804583	0.791682	0.891357	0.842967	0.970959	0.8775	0.342314	0.264068	0.815274	1.128955	2.851502	2.738615	0.433862	0.453091	0.50199	0.485502	0.573416	0.534674	0.65301	0.573407	0.22136	0.162791	0.509845	0.775387	2.41649	2.373668	0.286178	0.297822	0.339156	0.322564	0.399329	0.366186	0.469511
C119_110916_FLOOR_CITY0002_f_1.tsv	1.009925	0.926656	1.131578	1.004689	1.241673	1.075476	1.356823	1.143025	0.526606	0.399042	1.339116	1.472393	3.579664	3.532955	0.467475	0.407937	0.569331	0.467697	0.673844	0.526306	0.776882	0.591063	0.306605	0.19337	0.737332	0.849145	2.805083	2.765557	0.260497	0.223327	0.336176	0.262312	0.423566	0.305973	0.511585	0.356275	0.195236	0.119951	0.457428	0.54016	2.400401	2.391152	0.17124	0.147428	0.224798	0.173421	0.293514	0.204109	0.366313
C119_110916_FLOOR_CITY0009_f_1.tsv	1.073094	1.165409	1.190404	1.245998	1.292449	1.357513	1.399934	1.410221	0.515986	0.487127	1.260713	1.242935	3.509102	3.529973	0.51327	0.585722	0.604729	0.65226	0.693163	0.748131	0.787505	0.802175	0.287676	0.2679	0.664677	0.653185	2.827636	2.793381	0.28922	0.336026	0.355154	0.387251	0.427947	0.459814	0.502713	0.51381	0.178327	0.168349	0.397684	0.387488	2.399815	2.395325	0.1889	0.218875	0.234064	0.255673	0.289042	0.308756	0.349969
C119_110916_FLOOR_D0005_f_1.tsv	0.790082	1.044444	0.891853	1.126842	0.988419	1.18091	1.098386	1.26134	0.41811	0.43196	1.112742	1.81764	3.577682	3.398922	0.324729	0.493838	0.39995	0.558597	0.482228	0.598308	0.571168	0.675675	0.209794	0.218043	0.547964	1.162941	2.859814	2.760649	0.177481	0.273828	0.224524	0.322818	0.288103	0.356357	0.348382	0.41673	0.130289	0.135392	0.320128	0.810313	2.435934	2.366266	0.117812	0.177195	0.149555	0.21112	0.194497	0.237688	0.239741
C119_110916_FLOOR_D0006_f_1.tsv	1.085462	1.100615	1.214843	1.169091	1.330316	1.24678	1.416132	1.265623	0.553097	0.444646	1.389796	1.494845	3.535429	3.46365	0.522281	0.537544	0.630559	0.60075	0.727944	0.656835	0.812122	0.696373	0.326966	0.221067	0.776603	0.855317	2.769162	2.776657	0.293023	0.304689	0.373999	0.353334	0.451547	0.387029	0.54045	0.439903	0.203076	0.134749	0.482789	0.542475	2.371956	2.374742	0.190203	0.196515	0.248127	0.228535	0.310232	0.254311	0.385362
C119_110916_FLOOR_PARK0004_f_1.tsv	0.821083	0.552018	1.024114	0.71111	1.243293	0.851524	1.467308	1.02496	0.732774	0.613206	1.020633	0.694213	2.763156	2.399167	0.446328	0.322285	0.648816	0.499048	0.797916	0.602625	0.965024	0.710801	0.566518	0.476738	0.65364	0.497165	2.09334	1.75013	0.294896	0.212985	0.492508	0.386327	0.622759	0.492725	0.750055	0.581896	0.457434	0.376166	0.497722	0.386879	1.697373	1.372489	0.212732	0.152887	0.391527	0.305259	0.515979	0.411313	0.624334
C119_110916_FLOOR_PARK0010_f_1.tsv	0.789375	0.607161	1.004724	0.789604	1.152662	0.950605	1.344141	1.124797	0.677074	0.650699	1.008945	0.79267	2.993694	2.55598	0.390306	0.326959	0.600145	0.526452	0.734557	0.64966	0.868648	0.75666	0.512376	0.493701	0.605876	0.525508	2.296374	1.879439	0.243653	0.209227	0.429077	0.392196	0.557722	0.518326	0.665097	0.60899	0.39046	0.377475	0.43277	0.391644	1.890457	1.483502	0.17185	0.149354	0.325018	0.300498	0.447027	0.421096	0.545773
C123_102616_BESS_FL_FT_CL0001_f_1.tsv	1.134264	1.094518	1.304069	1.304268	1.391503	1.409513	1.46589	1.474781	0.547579	0.615975	1.307628	1.295967	3.516508	3.444682	0.560394	0.559256	0.696414	0.753801	0.78	0.847224	0.879489	0.93396	0.358237	0.506219	0.711888	0.748227	2.874192	2.479013	0.320438	0.337063	0.422388	0.525228	0.512256	0.622353	0.591693	0.713285	0.25562	0.41325	0.428297	0.508346	2.334918	2.151287	0.212248	0.228792	0.293321	0.395596	0.373438	0.499003	0.434979
C123_102616_BESS_FO_FT_CL0008_f_1.tsv	0.797454	0.615452	1.039501	0.806946	1.195266	1.008062	1.431438	1.270348	0.627574	0.656929	1.038114	0.817002	3.069064	2.613138	0.374698	0.352732	0.582353	0.528016	0.722689	0.65913	0.863893	0.811042	0.478902	0.501176	0.58528	0.536222	2.507652	1.974724	0.222291	0.231945	0.401964	0.408043	0.540427	0.516778	0.644788	0.620941	0.353609	0.39647	0.402452	0.418765	2.154554	1.590782	0.154179	0.166339	0.294079	0.328706	0.425215	0.443454	0.51463
C123_102616_DISK_A0012_f_1.tsv	1.20194	1.111733	1.363908	1.273451	1.500249	1.391658	1.590669	1.434033	0.586398	0.585879	1.443949	1.267734	3.312164	3.478427	0.621642	0.54847	0.754328	0.693962	0.885097	0.825171	0.971671	0.881832	0.407401	0.406921	0.828568	0.697199	2.757321	2.733368	0.367383	0.313865	0.481907	0.43312	0.594672	0.543972	0.681629	0.637472	0.289845	0.285915	0.535322	0.43817	2.357492	2.384319	0.241754	0.206694	0.333317	0.30109	0.428446	0.396557	0.510929
C123_102616_DISK_A0017_f_1.tsv	0.974719	0.83232	1.157989	0.994753	1.294041	1.148405	1.346284	1.250427	0.569116	0.526479	1.309136	0.98638	3.418	3.554012	0.449407	0.35371	0.60347	0.491153	0.727848	0.62029	0.804394	0.730494	0.380917	0.330093	0.729092	0.490983	2.839085	2.810866	0.254079	0.196128	0.373932	0.297035	0.484255	0.402871	0.570781	0.496201	0.260949	0.214641	0.467713	0.294953	2.386312	2.437149	0.168849	0.132297	0.258423	0.202229	0.350145	0.287756	0.435487
C123_102616_DISK_C0014_f_1.tsv	1.016437	1.056794	1.171234	1.148499	1.33922	1.237319	1.361899	1.331926	0.566881	0.500934	1.357622	1.242656	3.438918	3.356711	0.477525	0.502931	0.619228	0.582593	0.770178	0.670423	0.836677	0.748474	0.385791	0.277823	0.78619	0.649786	2.73417	2.806603	0.270507	0.280395	0.38556	0.338712	0.512543	0.41189	0.576808	0.483156	0.269645	0.172963	0.512171	0.386943	2.352822	2.393731	0.179728	0.182207	0.268113	0.222459	0.372954	0.276604	0.438429
C123_102616_DISK_C0020_f_1.tsv	1.121756	0.927504	1.225251	0.981477	1.346795	1.073054	1.472585	1.101018	0.543979	0.391699	1.249477	1.158853	3.481598	3.553788	0.554404	0.405566	0.659424	0.451516	0.776911	0.528412	0.863774	0.577198	0.361724	0.18863	0.667556	0.58101	2.757582	2.829121	0.318162	0.220557	0.410344	0.249284	0.515077	0.30788	0.585288	0.345637	0.25184	0.116053	0.411968	0.336634	2.349221	2.39637	0.208791	0.144693	0.28246	0.164236	0.370061	0.204657	0.438579
C123_102616_DISK_CITY0016_f_1.tsv	1.01226	1.000722	1.190727	1.132214	1.325355	1.262734	1.425585	1.364256	0.593675	0.530217	1.208249	1.15094	3.405957	3.533435	0.478575	0.461791	0.63688	0.576422	0.75826	0.690486	0.859056	0.784718	0.408289	0.322459	0.649867	0.590585	2.794001	2.840359	0.273522	0.256635	0.401346	0.342432	0.515247	0.43521	0.608346	0.521599	0.285073	0.208847	0.409946	0.352321	2.3655	2.431661	0.181926	0.168627	0.279038	0.229868	0.379891	0.304694	0.464255
C123_102616_DISK_CITY0019_f_1.tsv	0.985798	0.85129	1.144973	0.94479	1.26518	1.048075	1.357299	1.123529	0.558957	0.426072	1.157409	0.949691	3.49445	3.491499	0.455546	0.361399	0.594639	0.434335	0.709103	0.517611	0.798847	0.589362	0.37264	0.218311	0.612672	0.436457	2.772623	2.785297	0.255821	0.197237	0.366952	0.244568	0.470477	0.304712	0.555273	0.366947	0.253623	0.135214	0.379473	0.246328	2.361147	2.385567	0.169336	0.131333	0.251965	0.16327	0.340601	0.206297	0.420905
C123_102616_DISK_D0013_f_1.tsv	1.015704	1.006359	1.230775	1.118772	1.355029	1.24007	1.450174	1.317392	0.633652	0.520086	1.294813	1.328089	3.243902	3.586112	0.490355	0.465774	0.690949	0.564723	0.815896	0.663908	0.903871	0.75696	0.491162	0.309654	0.73087	0.722379	2.698923	2.891366	0.286819	0.258723	0.46062	0.332733	0.585655	0.418013	0.679648	0.500404	0.369226	0.196056	0.489523	0.44425	2.286216	2.427076	0.192261	0.170388	0.332963	0.222106	0.455548	0.289278	0.544374
C123_102616_DISK_D0015_f_1.tsv	0.971355	0.921598	1.169443	1.120263	1.271099	1.21638	1.379975	1.368879	0.602275	0.558924	1.176304	1.117706	3.248002	3.521706	0.46109	0.415662	0.646534	0.57765	0.771768	0.692291	0.857151	0.79935	0.465619	0.376526	0.649805	0.584885	2.676428	2.757797	0.266098	0.233793	0.427708	0.357289	0.548629	0.466452	0.636614	0.564658	0.344404	0.256389	0.429107	0.360671	2.271442	2.355729	0.178815	0.156761	0.308042	0.24606	0.424032	0.338304	0.512993
C123_102616_DISK_PARK0011_f_1.tsv	1.093516	1.249858	1.241394	1.343225	1.394889	1.461687	1.472748	1.534174	0.585042	0.568795	1.261014	1.422257	3.407818	3.340007	0.53855	0.658713	0.678114	0.744474	0.809816	0.855271	0.875503	0.919473	0.40665	0.352271	0.69738	0.803534	2.720143	2.667588	0.313127	0.397338	0.432549	0.469305	0.54634	0.559545	0.615039	0.623924	0.295838	0.24234	0.446592	0.509484	2.303698	2.248513	0.208573	0.267401	0.305798	0.326174	0.405223	0.397289	0.472914
C123_102616_DISK_PARK0018_f_1.tsv	0.958203	0.868123	1.129032	1.004688	1.241835	1.114346	1.349437	1.230724	0.571959	0.509933	1.185383	1.070334	3.440696	3.217349	0.440861	0.390609	0.586199	0.506812	0.702897	0.598594	0.810764	0.689558	0.378275	0.318692	0.627137	0.548324	2.754257	2.482592	0.25033	0.227053	0.36464	0.317529	0.470961	0.396222	0.561428	0.473142	0.261008	0.226198	0.392376	0.344668	2.340244	2.076463	0.167614	0.157374	0.254388	0.228375	0.345298	0.294819	0.426645
C123_102616_FLOOR_A0002_f_1.tsv	1.474009	1.123208	1.566112	1.238945	1.592729	1.288763	1.725031	1.369954	0.58397	0.490385	1.611201	1.242285	3.467513	3.482283	0.845667	0.547875	0.935559	0.646154	0.964006	0.708294	1.075381	0.77984	0.351677	0.284789	0.962892	0.641782	2.767507	2.770257	0.531341	0.309461	0.600945	0.384359	0.629947	0.436893	0.735671	0.50478	0.226366	0.182714	0.628125	0.381938	2.395548	2.38902	0.358805	0.201127	0.409205	0.253272	0.437451	0.296293	0.529434
C123_102616_FLOOR_A0007_f_1.tsv	1.724543	1.233339	1.835465	1.408737	1.955153	1.557089	2.045043	1.641943	0.703563	0.633952	1.80202	1.501257	3.431121	3.636229	1.062918	0.640555	1.138716	0.798941	1.275294	0.937652	1.336954	1.03434	0.496807	0.466884	1.144364	0.885565	2.791198	2.831012	0.716953	0.378077	0.788157	0.517049	0.901959	0.643431	0.971615	0.733895	0.36638	0.337113	0.786438	0.584582	2.40168	2.418172	0.505305	0.248725	0.568634	0.36183	0.673779	0.472234	0.742124
C123_102616_FLOOR_C0004_f_1.tsv	1.476539	1.123649	1.562801	1.272133	1.661101	1.361809	1.765175	1.420688	0.614119	0.53953	1.572918	1.250486	3.627373	3.518647	0.833709	0.556336	0.922303	0.667697	1.037331	0.767947	1.095248	0.853307	0.39634	0.347849	0.922802	0.664408	2.879305	2.856105	0.521484	0.316142	0.598267	0.402236	0.70667	0.499133	0.762506	0.572373	0.265488	0.232434	0.598731	0.405233	2.444516	2.414153	0.348418	0.205028	0.409953	0.26953	0.499947	0.351854	0.555385
C123_102616_FLOOR_C0010_f_1.tsv	1.472279	0.969005	1.576842	1.092881	1.675064	1.190649	1.767128	1.289346	0.622984	0.473195	1.596512	1.167485	3.428326	3.559383	0.842485	0.438811	0.952885	0.536266	1.046103	0.619738	1.138346	0.71059	0.418213	0.275635	0.95784	0.600651	2.799232	2.818617	0.533058	0.242198	0.627689	0.313124	0.714502	0.388196	0.793656	0.464484	0.282311	0.180795	0.626296	0.357683	2.416415	2.4328	0.358326	0.159085	0.431535	0.210796	0.509532	0.270373	0.588068
C123_102616_FLOOR_CITY0006_f_1.tsv	1.428735	1.215836	1.503795	1.362204	1.600378	1.461734	1.706341	1.562756	0.609785	0.6082	1.51145	1.36096	3.503507	3.430268	0.799372	0.624249	0.869675	0.755571	0.961659	0.861454	1.054066	0.958989	0.380721	0.409049	0.878536	0.760696	2.817562	2.782509	0.494756	0.366171	0.555967	0.475075	0.638914	0.573946	0.729613	0.662134	0.249145	0.281357	0.562468	0.478436	2.402147	2.375554	0.328925	0.240663	0.37878	0.326391	0.449816	0.412938	0.529157
C123_102616_FLOOR_CITY0009_f_1.tsv	1.268305	0.901175	1.369048	1.012041	1.494862	1.104865	1.561015	1.199098	0.562279	0.458892	1.430147	1.018764	3.522554	3.504101	0.667369	0.394647	0.757807	0.475386	0.856375	0.559813	0.930314	0.642403	0.344529	0.241493	0.808065	0.486472	2.782715	2.795825	0.394848	0.215392	0.465896	0.270643	0.551533	0.338422	0.619381	0.408095	0.22429	0.152017	0.507831	0.277509	2.391303	2.364662	0.25748	0.142449	0.311476	0.1798	0.383931	0.230579	0.442665
C123_102616_FLOOR_D0003_f_1.tsv	1.230252	0.967378	1.33996	1.086637	1.435774	1.163929	1.503939	1.27718	0.549269	0.468236	1.375862	1.106981	3.523633	3.584283	0.629228	0.443811	0.724384	0.534814	0.812528	0.612262	0.899183	0.699925	0.33268	0.266345	0.741246	0.548673	2.823485	2.838522	0.36664	0.245836	0.442531	0.311189	0.51463	0.376197	0.597938	0.450856	0.214465	0.167636	0.452641	0.319732	2.435215	2.44463	0.237916	0.162676	0.294187	0.206429	0.351365	0.256615	0.426387
C123_102616_FLOOR_D0005_f_1.tsv	1.518077	1.224929	1.629139	1.340724	1.76221	1.467855	1.788463	1.518643	0.626745	0.553011	1.621069	1.362025	3.709005	3.525081	0.883315	0.625597	0.959143	0.739346	1.079559	0.844634	1.12774	0.908156	0.414994	0.356454	0.971893	0.750233	2.846855	2.863062	0.562215	0.364324	0.626855	0.45783	0.730249	0.557941	0.790142	0.612551	0.281538	0.246091	0.640431	0.468372	2.419863	2.407681	0.379015	0.238418	0.433437	0.311459	0.526933	0.397465	0.579394
C123_102616_FLOOR_PARK0001_f_1.tsv	1.164316	1.163652	1.303523	1.27947	1.39066	1.372379	1.504908	1.451384	0.552854	0.536547	1.307836	1.28609	3.303432	2.858959	0.591314	0.592214	0.70359	0.689491	0.789711	0.776747	0.88025	0.831885	0.346904	0.325035	0.707931	0.701206	2.673229	2.146696	0.347547	0.351085	0.436584	0.432535	0.516697	0.50278	0.596317	0.555294	0.238832	0.236329	0.439086	0.442956	2.274566	1.755535	0.230952	0.237185	0.299232	0.305122	0.369145	0.361936	0.43805
C123_102616_FLOOR_PARK0008_f_1.tsv	1.318925	0.774225	1.431913	0.883309	1.483657	0.98203	1.602184	1.059559	0.597765	0.44142	1.439245	0.89001	3.420221	2.96604	0.709283	0.339066	0.812684	0.429198	0.87653	0.51174	0.988972	0.58062	0.37595	0.270308	0.818523	0.432393	2.695611	2.301273	0.429788	0.203693	0.518882	0.274296	0.582425	0.338571	0.680342	0.399731	0.262355	0.198574	0.525444	0.276526	2.296461	1.915593	0.285748	0.144602	0.359764	0.204649	0.418911	0.256385	0.500564
C202_091916_BESS_FL_FT_CL0001_f_1.tsv	1.337644	1.130172	1.460977	1.258525	1.522365	1.465668	1.637831	1.464186	0.579516	0.633706	1.554064	1.259794	3.654194	3.064725	0.744077	0.549782	0.836464	0.712637	0.895478	0.894747	1.071203	0.934724	0.370301	0.467296	0.911315	0.712644	2.708635	2.672699	0.450455	0.317237	0.514174	0.465356	0.569546	0.611495	0.693334	0.66221	0.237047	0.34962	0.592256	0.46485	2.458154	2.214712	0.296598	0.209287	0.349492	0.331712	0.393387	0.457047	0.494833
C202_091916_BESS_FO_FT_CL0008_f_1.tsv	0.830909	0.704378	1.037675	0.872281	1.254518	1.013207	1.413396	1.370435	0.609513	0.624356	1.022836	0.91263	3.396743	3.240855	0.364752	0.377065	0.560689	0.57423	0.710383	0.670298	0.82322	0.816934	0.449956	0.503744	0.552191	0.575458	2.636674	2.311359	0.208875	0.236807	0.365909	0.430567	0.493287	0.54433	0.602887	0.650549	0.315326	0.410905	0.363581	0.431717	2.261918	1.99623	0.142026	0.167216	0.259534	0.337003	0.369643	0.456521	0.477362
C202_091916_DISK_A0012_f_1.tsv	1.381259	1.415408	1.566329	1.522071	1.669629	1.641927	1.822702	1.712551	0.670755	0.641786	1.62913	1.538659	3.578434	3.510773	0.764637	0.789479	0.940163	0.894471	1.047315	1.019683	1.185028	1.060127	0.503653	0.427848	1.003841	0.903147	2.870696	2.828361	0.473102	0.486859	0.63024	0.579024	0.735408	0.688676	0.848277	0.744209	0.384227	0.300656	0.679555	0.584986	2.388473	2.377098	0.315552	0.323372	0.447724	0.400319	0.553907	0.496307	0.654526
C202_091916_DISK_A0019_f_1.tsv	1.452889	1.486032	1.623308	1.60234	1.69712	1.66761	1.787745	1.737145	0.663799	0.58697	1.696162	1.575923	3.425201	3.581264	0.82275	0.850461	0.971807	0.945553	1.060673	1.026824	1.147535	1.094762	0.483275	0.377106	1.036368	0.948873	2.816343	2.807421	0.516116	0.536349	0.64291	0.617165	0.734822	0.68662	0.815759	0.749653	0.358372	0.263139	0.697157	0.618243	2.416515	2.380841	0.345787	0.360676	0.451907	0.428615	0.540053	0.492139	0.625729
C202_091916_DISK_C0016_f_1.tsv	1.277553	1.162731	1.435645	1.250642	1.578812	1.292994	1.726907	1.44421	0.646886	0.491101	1.437194	1.501058	3.572187	3.565259	0.678767	0.583723	0.839084	0.655985	0.974478	0.725422	1.079216	0.804584	0.467259	0.258482	0.837447	0.870823	2.840361	2.763027	0.40848	0.33416	0.548936	0.383882	0.664192	0.444347	0.769581	0.503527	0.338722	0.158881	0.546744	0.556856	2.409597	2.373048	0.269556	0.216877	0.383167	0.251522	0.48548	0.299416	0.57877
C202_091916_DISK_C0020_f_1.tsv	1.510551	1.820287	1.658857	1.910623	1.84597	1.931935	1.860568	2.000736	0.663349	0.715737	1.653135	1.926104	3.513788	3.53733	0.875446	1.178629	1.013753	1.232488	1.138209	1.259946	1.246885	1.387065	0.4774	0.449531	1.013182	1.307168	2.836379	2.802738	0.557774	0.820646	0.68241	0.871043	0.795817	0.902468	0.894773	1.01325	0.351175	0.30814	0.683408	0.930123	2.436953	2.398185	0.377979	0.592464	0.482984	0.641752	0.586598	0.675354	0.676389
C202_091916_DISK_CITY0011_f_1.tsv	1.188385	1.226992	1.407514	1.378226	1.53415	1.489585	1.643821	1.585082	0.699047	0.61593	1.431236	1.453476	3.363985	3.58663	0.621295	0.633329	0.821996	0.765841	0.953629	0.888012	1.061041	0.967818	0.537879	0.410394	0.838997	0.829472	2.602032	2.847372	0.378948	0.371207	0.561039	0.477948	0.684462	0.589315	0.791593	0.667558	0.425467	0.280644	0.571364	0.528022	2.22182	2.44481	0.258193	0.242686	0.415117	0.325987	0.533	0.422011	0.630223
C202_091916_DISK_CITY0013_f_1.tsv	1.341007	1.354091	1.508814	1.453392	1.623897	1.581857	1.742423	1.689674	0.654668	0.597535	1.500401	1.57696	3.552898	3.454653	0.731073	0.740694	0.880441	0.831462	1.005514	0.935068	1.094858	1.026762	0.46905	0.381294	0.880037	0.933541	2.805027	2.801323	0.445342	0.451556	0.572933	0.530663	0.690039	0.61567	0.774962	0.70707	0.334657	0.25148	0.57263	0.610995	2.395052	2.398593	0.295293	0.298189	0.398147	0.360732	0.504112	0.432384	0.583651
C202_091916_DISK_D0014_f_1.tsv	1.08581	1.229803	1.289335	1.393847	1.391308	1.514855	1.540314	1.585916	0.658023	0.618048	1.374157	1.477569	3.22786	3.585574	0.543761	0.633724	0.738442	0.790173	0.863726	0.89552	0.966788	0.985122	0.514614	0.441385	0.8066	0.867334	2.679566	2.804876	0.322268	0.371427	0.500364	0.498797	0.624237	0.60319	0.713412	0.698185	0.39793	0.315391	0.555109	0.561453	2.28989	2.385643	0.216188	0.244462	0.368369	0.346435	0.487768	0.443895	0.572969
C202_091916_DISK_D0018_f_1.tsv	1.365635	1.741175	1.545848	1.814682	1.623367	1.927522	1.791158	1.840449	0.654021	0.659548	1.544167	1.846163	3.362057	3.422418	0.749948	1.080204	0.908758	1.144379	1.031842	1.218785	1.115289	1.226954	0.488976	0.414504	0.903971	1.158495	2.787932	2.7806	0.459429	0.732379	0.605516	0.784727	0.72767	0.864181	0.815177	0.879272	0.374736	0.278588	0.605021	0.79626	2.376171	2.35228	0.308118	0.517577	0.435286	0.562653	0.547666	0.629919	0.626731
C202_091916_DISK_PARK0015_f_1.tsv	0.728252	0.592687	0.911129	0.728344	1.075426	0.847508	1.208965	0.959038	0.620848	0.468257	0.912495	0.722939	2.763253	2.534783	0.362378	0.286506	0.518521	0.390475	0.655039	0.48087	0.767394	0.558125	0.436147	0.313183	0.521743	0.387867	2.061432	1.860966	0.239151	0.191541	0.369798	0.278943	0.483512	0.350296	0.584199	0.413276	0.331626	0.241509	0.372011	0.277337	1.662633	1.469453	0.175537	0.14338	0.290078	0.221533	0.384738	0.282135	0.472214
C202_091916_DISK_PARK0017_f_1.tsv	0.88371	0.704411	1.082971	0.827173	1.227831	0.97337	1.360509	1.047352	0.646876	0.489592	1.083316	0.831609	3.052748	2.741182	0.433308	0.33153	0.609851	0.437299	0.739991	0.542842	0.859664	0.613333	0.475172	0.328391	0.612853	0.438802	2.367976	2.030745	0.2731	0.214937	0.428308	0.305961	0.547672	0.383984	0.646478	0.448262	0.368586	0.2551	0.428858	0.306321	1.965169	1.635079	0.195154	0.157818	0.329354	0.240052	0.436703	0.305937	0.521976
C202_091916_FL_A0002_f_1.tsv	1.976691	2.069901	2.013044	2.104748	1.99865	2.124418	2.086513	2.063693	0.743369	0.773019	2.378349	2.515008	3.474768	3.433987	1.296681	1.395318	1.341973	1.428616	1.379679	1.440924	1.43664	1.45891	0.474068	0.468522	1.734989	1.799325	2.753924	2.741811	0.930721	1.016927	0.970398	1.040165	1.005135	1.071425	1.066119	1.075203	0.32677	0.313759	1.346716	1.387288	2.346039	2.336585	0.693901	0.768975	0.728606	0.783273	0.766139	0.815657	0.808813
C202_091916_FL_A0009_f_1.tsv	2.001934	2.394933	2.009708	2.412458	2.064678	2.427679	2.110924	2.47309	0.764968	0.931817	2.169071	2.413642	3.27161	3.42682	1.327587	1.695898	1.366669	1.73093	1.411177	1.702048	1.447632	1.798568	0.482467	0.566699	1.481408	1.74776	2.790006	2.728455	0.960391	1.310526	0.986025	1.338812	1.029335	1.341301	1.078978	1.374977	0.332338	0.402087	1.088432	1.348106	2.375405	2.318919	0.71772	1.042249	0.740687	1.067417	0.783952	1.085173	0.824279
C202_091916_FL_C0006_f_1.tsv	2.354038	2.585123	2.373628	2.62556	2.471091	2.607023	2.501733	2.594175	0.96104	1.103016	2.386387	2.631546	3.388775	3.445015	1.67902	1.874009	1.701469	1.89876	1.76708	1.930661	1.797607	1.875825	0.631205	0.685258	1.705219	1.944562	2.748338	2.743527	1.289893	1.482313	1.312261	1.495383	1.38202	1.510356	1.428167	1.510763	0.481041	0.506455	1.312419	1.540303	2.328041	2.306337	1.024181	1.208692	1.044789	1.223287	1.105967	1.242681	1.166059
C202_091916_FL_C0010_f_1.tsv	2.210377	2.226221	2.25145	2.212366	2.173857	2.283516	2.253204	2.238131	0.857159	0.858852	2.266775	2.189059	3.496508	3.32101	1.521403	1.538477	1.540682	1.513093	1.543765	1.580977	1.603455	1.543747	0.546501	0.506068	1.632871	1.543369	2.743424	2.687102	1.137441	1.150808	1.154885	1.139246	1.186602	1.184113	1.237715	1.182687	0.393512	0.346883	1.248084	1.15807	2.328617	2.296113	0.880154	0.893544	0.896628	0.884968	0.942061	0.916479	0.969668
C202_091916_FL_CITY0001_f_1.tsv	2.333265	2.027491	2.419386	2.04112	2.463566	2.069107	2.539382	2.079373	1.007422	0.738601	2.575972	2.436863	3.535861	3.36533	1.652115	1.357234	1.715246	1.386955	1.792359	1.38638	1.840746	1.413354	0.649714	0.427051	1.895334	1.78021	2.754077	2.728604	1.267164	0.985005	1.324427	1.008692	1.385709	1.009118	1.45481	1.038019	0.498382	0.275818	1.504189	1.389294	2.353421	2.308777	1.002716	0.740621	1.053526	0.763651	1.11156	0.759811	1.170913
C202_091916_FL_CITY0003_f_1.tsv	2.195041	1.620399	2.238944	1.619005	2.300457	1.635517	2.330781	1.644321	0.875895	0.516393	2.434726	2.361448	3.382234	3.360314	1.509614	0.970084	1.551693	0.97585	1.622237	0.977514	1.67226	1.004799	0.572607	0.253564	1.754118	1.685294	2.755212	2.694827	1.127779	0.635563	1.170966	0.643352	1.238923	0.643868	1.286538	0.665077	0.425107	0.152176	1.3546	1.299023	2.363179	2.296482	0.871403	0.43748	0.91397	0.442642	0.979158	0.449328	1.03174
C202_091916_FL_D0004_f_1.tsv	1.889399	1.835768	1.952535	1.856651	1.967398	1.856412	2.021194	1.907512	0.700592	0.626371	1.951765	2.381341	3.466492	3.47635	1.223272	1.167088	1.271754	1.165685	1.285518	1.194519	1.351104	1.204726	0.436608	0.354651	1.287702	1.701526	2.805788	2.750072	0.856913	0.807016	0.902307	0.803429	0.912336	0.83733	0.981597	0.852849	0.293569	0.222989	0.923339	1.316625	2.386311	2.328548	0.623292	0.579763	0.664103	0.57793	0.677252	0.612161	0.739621
C202_091916_FL_D0008_f_1.tsv	2.353937	2.199547	2.366339	2.238532	2.442046	2.250999	2.527433	2.413851	0.991027	0.856379	2.403931	2.291324	3.368647	3.502251	1.679469	1.537589	1.702966	1.559209	1.762872	1.574926	1.84462	1.645663	0.632792	0.515099	1.750085	1.627621	2.763328	2.750433	1.28957	1.150671	1.317872	1.173362	1.378721	1.202382	1.439171	1.248666	0.47877	0.352214	1.37176	1.257578	2.317519	2.305855	1.016561	0.895701	1.038598	0.919551	1.104655	0.9357	1.154786
C202_091916_FL_PARK0005_f_1.tsv	0.75825	0.451474	0.907804	0.563087	1.01612	0.672595	1.12624	0.778287	0.519352	0.36856	0.896192	0.563483	2.717514	2.120913	0.363599	0.221051	0.477577	0.288717	0.567204	0.353922	0.656949	0.419936	0.348402	0.229536	0.471211	0.287144	1.996758	1.436606	0.237352	0.149561	0.331526	0.211898	0.405766	0.252483	0.475176	0.297331	0.270668	0.182253	0.328772	0.208704	1.599887	1.055836	0.174587	0.112549	0.261088	0.172788	0.322748	0.209005	0.381138
C202_091916_FL_PARK0007_f_1.tsv	0.692369	0.53018	0.819751	0.633469	0.929239	0.729151	1.006142	0.822878	0.475461	0.36413	0.825884	0.649089	2.813303	2.28957	0.319153	0.244095	0.428439	0.319982	0.514308	0.382606	0.590158	0.447679	0.320267	0.236336	0.42789	0.322697	2.105971	1.606669	0.20177	0.160225	0.297858	0.224309	0.368623	0.272051	0.430693	0.316708	0.245161	0.183178	0.294376	0.226017	1.708957	1.219467	0.145266	0.118527	0.229064	0.177751	0.291243	0.21807	0.34534
C225_120816_BESS_FL_FT_CL0001_f_1.tsv	1.495206	1.273799	1.776035	1.431602	1.795087	1.578547	2.216364	1.824892	0.68151	0.655286	1.659448	1.5397	3.840646	3.596066	0.877247	0.670705	1.053248	0.840378	1.113414	0.956397	1.284329	1.192112	0.503242	0.484538	1.065045	0.895602	2.887504	2.861298	0.564783	0.399055	0.704322	0.560002	0.821011	0.65653	0.962131	0.822204	0.378221	0.382128	0.711034	0.590975	2.422147	2.452595	0.385889	0.2619	0.502322	0.404171	0.601251	0.50172	0.741826
C225_120816_BESS_FO_FT_CL0008_f_1.tsv	0.891571	0.748885	1.04678	0.929374	1.158221	1.097826	1.447663	1.275543	0.606315	0.644014	1.081205	0.938511	2.847049	3.189209	0.434234	0.394725	0.586076	0.601609	0.750738	0.713801	0.830439	0.866367	0.461271	0.538532	0.615615	0.607848	2.365239	2.355001	0.268001	0.24715	0.416702	0.458133	0.54826	0.577502	0.633167	0.68078	0.367465	0.433413	0.439728	0.469181	1.996416	1.948968	0.190189	0.171598	0.323824	0.354962	0.439314	0.484059	0.520821
C225_120816_DISK_A0017_f_1.tsv	1.355584	1.259322	1.433934	1.312875	1.446296	1.324022	1.573621	1.353008	0.518241	0.432079	1.456537	2.241894	3.443372	3.53932	0.736031	0.664334	0.797046	0.705927	0.819623	0.700636	0.933285	0.742707	0.283753	0.196673	0.814404	1.542015	2.762051	2.704099	0.447779	0.390175	0.493022	0.418521	0.520386	0.427812	0.611278	0.457377	0.175441	0.118854	0.508399	1.148331	2.35394	2.329122	0.292407	0.250815	0.326028	0.271261	0.35139	0.279311	0.417913
C225_120816_DISK_A0020_f_1.tsv	1.188361	1.529669	1.237676	1.531459	1.315726	1.569379	1.393562	1.600698	0.439858	0.494212	1.445731	1.599257	3.42976	3.395254	0.599483	0.888358	0.641839	0.912439	0.712943	0.919638	0.77748	0.954475	0.229704	0.247441	0.81987	0.958458	2.771687	2.723341	0.341105	0.563009	0.374811	0.584676	0.426	0.593655	0.484553	0.619501	0.143532	0.146906	0.5097	0.635375	2.382666	2.316679	0.217876	0.377521	0.242266	0.394927	0.283368	0.401356	0.324708
C225_120816_DISK_C0011_f_1.tsv	1.319915	2.078467	1.41648	2.116368	1.491337	2.15851	1.536333	2.168907	0.531631	0.792379	1.418772	2.306467	3.607999	3.433987	0.717124	1.41476	0.791756	1.472517	0.887501	1.53351	0.915822	1.55954	0.315922	0.491719	0.792635	1.605863	2.796511	2.771731	0.433089	1.046421	0.49183	1.088249	0.574217	1.132595	0.612848	1.18353	0.207732	0.340137	0.488708	1.226581	2.387158	2.32442	0.285272	0.796126	0.329068	0.836524	0.39833	0.87749	0.434614
C225_120816_DISK_C0016_f_1.tsv	1.369985	2.281066	1.428717	2.241872	1.475371	2.250785	1.552217	2.30938	0.509981	0.868665	1.425407	2.373795	3.472293	3.397022	0.742337	1.596453	0.795915	1.59075	0.848168	1.666089	0.920947	1.630391	0.293417	0.524714	0.795834	1.663849	2.760437	2.769873	0.452422	1.19972	0.496803	1.194502	0.552132	1.263327	0.614482	1.248307	0.18521	0.36217	0.493312	1.263478	2.357158	2.334772	0.295769	0.937293	0.329594	0.937986	0.378641	0.99258	0.429275
C225_120816_DISK_CITY0013_f_1.tsv	1.33553	1.894011	1.382947	1.938254	1.489586	1.960095	1.535954	2.056881	0.539964	0.707503	1.395077	1.945776	3.490172	3.485928	0.720122	1.229084	0.775236	1.275944	0.866778	1.297299	0.91936	1.379756	0.317242	0.436229	0.780094	1.27946	2.791835	2.765418	0.433101	0.868015	0.479342	0.908109	0.558382	0.929683	0.611503	1.00159	0.206147	0.292401	0.48268	0.910143	2.367755	2.347636	0.283891	0.635553	0.322156	0.672824	0.386553	0.690306	0.432883
C225_120816_DISK_CITY0015_f_1.tsv	1.186665	2.045813	1.281884	2.085683	1.361215	2.128644	1.449246	2.162326	0.503455	0.779646	1.282211	2.11847	3.458428	3.438459	0.605324	1.368611	0.684703	1.405449	0.755139	1.459715	0.823007	1.494765	0.278456	0.47945	0.688915	1.443693	2.820911	2.76667	0.352421	0.993344	0.411724	1.0295	0.468297	1.083369	0.527653	1.114973	0.176201	0.329629	0.416088	1.064064	2.402884	2.338606	0.229869	0.748847	0.272521	0.781299	0.31791	0.830351	0.367665
C225_120816_DISK_D0012_f_1.tsv	1.657208	1.804037	1.679809	1.82787	1.788318	1.899432	1.784666	1.950688	0.622477	0.656081	1.711095	1.906307	3.492276	3.602952	0.994523	1.137803	1.02793	1.179316	1.160168	1.228712	1.146285	1.231462	0.414336	0.364446	1.065252	1.2294	2.780166	2.704655	0.657269	0.78453	0.691139	0.826747	0.80947	0.85891	0.811011	0.872502	0.2883	0.226617	0.730281	0.856318	2.37682	2.336129	0.456348	0.562688	0.488347	0.598359	0.590152	0.630067	0.598221
C225_120816_DISK_D0019_f_1.tsv	1.011264	1.588756	1.107439	1.643548	1.187828	1.654732	1.287993	1.759866	0.427472	0.555515	1.160719	1.968814	3.451498	3.512279	0.46224	0.952429	0.543198	0.989258	0.598497	0.993539	0.696435	1.049839	0.235952	0.300379	0.587799	1.279021	2.839223	2.769878	0.254549	0.61837	0.310353	0.649886	0.359348	0.655624	0.431116	0.706522	0.150634	0.184497	0.342622	0.911381	2.40324	2.343951	0.166985	0.421425	0.207348	0.447285	0.243625	0.454057	0.303145
C225_120816_DISK_PARK0014_f_1.tsv	0.943629	0.422678	1.126347	0.533414	1.237387	0.626966	1.338028	0.73278	0.568416	0.355617	1.141645	0.530259	3.459093	2.474973	0.428767	0.201527	0.581134	0.271774	0.695405	0.337237	0.790666	0.403302	0.37188	0.218789	0.585953	0.269812	2.790039	1.770761	0.241186	0.140893	0.356618	0.191103	0.458563	0.239437	0.551435	0.287653	0.248717	0.165055	0.358072	0.188757	2.373123	1.381703	0.161041	0.107849	0.243852	0.154849	0.330179	0.190089	0.412449
C225_120816_DISK_PARK0018_f_1.tsv	0.879468	0.499851	1.039484	0.644709	1.170207	0.741179	1.239694	0.845003	0.539061	0.435441	1.052456	0.637492	3.352068	2.62824	0.392365	0.244551	0.530625	0.342162	0.651533	0.425771	0.723855	0.503845	0.358308	0.281122	0.538276	0.331397	2.72115	1.909113	0.221837	0.1691	0.33138	0.242736	0.436525	0.306532	0.507842	0.368791	0.24582	0.213721	0.335902	0.231926	2.319371	1.517663	0.149667	0.128715	0.232289	0.195053	0.32083	0.246127	0.390807
C225_120816_FLOOR_A0007_f_1.tsv	2.036531	2.129833	2.065978	2.159603	2.134405	2.182678	2.223408	2.257056	0.746472	0.805476	2.315209	2.291201	3.551802	3.353041	1.347631	1.462335	1.395466	1.485583	1.421421	1.539116	1.504661	1.538165	0.460329	0.49447	1.631187	1.626833	2.70961	2.723864	0.974066	1.083336	1.020276	1.100401	1.04199	1.152976	1.113205	1.166215	0.311239	0.337504	1.246545	1.222829	2.323604	2.348854	0.730336	0.831182	0.770494	0.844266	0.794954	0.895403	0.846187
C225_120816_FLOOR_A0010_f_1.tsv	2.121931	2.37629	2.172472	2.38241	2.193919	2.349845	2.345259	2.359766	0.807702	0.977912	2.378079	2.369552	3.414844	3.380432	1.44059	1.711178	1.473773	1.703322	1.518608	1.741772	1.652037	1.750212	0.50901	0.59438	1.717128	1.705088	2.658385	2.72369	1.061143	1.324362	1.085313	1.310933	1.130512	1.357021	1.22418	1.388543	0.353233	0.427156	1.321983	1.315664	2.302891	2.35435	0.809491	1.057585	0.833979	1.048079	0.873629	1.084543	0.955503
C225_120816_FLOOR_C0001_f_1.tsv	1.779998	2.223345	1.862567	2.250885	1.876303	2.256449	1.988516	2.315382	0.682437	0.852098	1.999094	2.479277	3.297497	3.47232	1.112407	1.545992	1.17152	1.563425	1.211222	1.562706	1.292102	1.630867	0.416769	0.513439	1.343272	1.771723	2.771004	2.74229	0.767581	1.155757	0.815765	1.172945	0.865225	1.18592	0.935672	1.229458	0.275225	0.355016	0.97767	1.380379	2.357453	2.313174	0.544592	0.897343	0.587378	0.912747	0.627886	0.930131	0.694923
C225_120816_FLOOR_C0006_f_1.tsv	2.337578	2.81497	2.351674	2.762071	2.478887	2.813934	2.3883	3.029898	0.959109	1.268923	2.376372	2.952629	3.31478	3.232121	1.659703	2.101011	1.681659	2.095709	1.791398	2.145574	1.756603	2.159678	0.595536	0.785257	1.680695	2.266188	2.720859	2.650532	1.273179	1.712641	1.302015	1.706583	1.385776	1.737325	1.351326	1.756279	0.432985	0.577064	1.304445	1.885535	2.311852	2.256768	1.010569	1.43379	1.030824	1.433426	1.122669	1.461278	1.088087
C225_120816_FLOOR_CITY0003_f_1.tsv	2.003065	1.647031	2.03237	1.669133	2.096324	1.687373	2.14234	1.737246	0.751109	0.550303	2.060696	2.230275	3.465172	3.484312	1.332443	0.993398	1.358466	1.022201	1.429644	1.024602	1.451967	1.080992	0.477996	0.285615	1.369371	1.553939	2.737684	2.727376	0.962321	0.655906	0.986391	0.679111	1.049797	0.689118	1.075356	0.729404	0.328976	0.173398	0.996294	1.17575	2.328769	2.309804	0.71932	0.455651	0.742889	0.47435	0.796131	0.485292	0.827825
C225_120816_FLOOR_CITY0005_f_1.tsv	2.325044	2.218081	2.370705	2.233562	2.438269	2.237618	2.405543	2.319539	0.903293	0.83439	2.401219	2.457029	3.462023	3.351093	1.645066	1.533491	1.689865	1.56496	1.737667	1.56417	1.750224	1.60804	0.575825	0.501999	1.707745	1.764793	2.742184	2.732029	1.259871	1.152268	1.295477	1.173458	1.350593	1.180099	1.365641	1.228526	0.419582	0.343659	1.314855	1.382913	2.341344	2.294882	0.997274	0.895379	1.03471	0.918615	1.085117	0.919951	1.104529
C225_120816_FLOOR_D0002_f_1.tsv	1.984539	1.739609	2.036924	1.799021	2.066335	1.842811	2.068454	1.894048	0.743096	0.623323	2.084998	2.739831	3.335982	3.335058	1.307343	1.075405	1.359214	1.105333	1.403918	1.145732	1.438351	1.161372	0.486638	0.351168	1.378593	2.075371	2.760502	2.701593	0.942123	0.729672	0.984134	0.756	1.019471	0.791866	1.079534	0.797966	0.338889	0.220487	1.007314	1.696098	2.318628	2.299661	0.699755	0.51747	0.735718	0.542722	0.77358	0.565994	0.830682
C225_120816_FLOOR_D0009_f_1.tsv	1.94393	2.034727	1.986996	2.066595	2.010839	2.050855	2.173216	2.085088	0.715059	0.771971	2.076691	2.204971	3.540222	3.3537	1.261465	1.365819	1.324087	1.372836	1.402303	1.397141	1.431479	1.442959	0.459895	0.466411	1.385951	1.502976	2.696805	2.732954	0.898808	0.992078	0.958965	1.000878	1.022298	1.03044	1.067759	1.057211	0.325152	0.313434	1.010986	1.127886	2.331737	2.316738	0.661953	0.742912	0.714506	0.759146	0.771188	0.77903	0.819297
C225_120816_FLOOR_PARK0004_f_1.tsv	1.181064	0.411049	1.3769	0.566138	1.486426	0.672904	1.603018	0.749617	0.660988	0.440173	1.375922	0.571902	3.318645	2.13987	0.611719	0.215228	0.790513	0.318047	0.90727	0.406775	1.014809	0.484998	0.477134	0.28538	0.789066	0.318124	2.584779	1.462051	0.368088	0.15376	0.522197	0.231109	0.633462	0.300952	0.726579	0.364882	0.362603	0.215002	0.522169	0.229424	2.181776	1.088876	0.248987	0.120051	0.377737	0.185799	0.479955	0.242365	0.569142
C225_120816_FLOOR_PARK0008_f_1.tsv	1.167274	0.379661	1.320618	0.478943	1.415343	0.560399	1.545348	0.640571	0.616949	0.34978	1.317355	0.466044	3.228879	2.1194	0.595674	0.188467	0.738418	0.275484	0.837041	0.334904	0.94339	0.386932	0.42606	0.237529	0.739004	0.267864	2.614636	1.445949	0.353634	0.128209	0.475531	0.198103	0.568356	0.253596	0.661722	0.297172	0.310422	0.179551	0.475187	0.193695	2.230472	1.07033	0.237606	0.097727	0.338771	0.156268	0.420897	0.204925	0.503409
C333_093016_BESS_FL_FT_CL0001_f_1.tsv	0.763506	0.746383	0.892082	0.927054	0.977365	1.009216	0.966315	1.04363	0.378303	0.445915	0.911625	1.265623	3.799228	3.723281	0.307735	0.302338	0.377133	0.468762	0.438911	0.554338	0.508632	0.647671	0.17856	0.331285	0.392545	0.689354	3.101431	2.676484	0.161574	0.172645	0.201623	0.285842	0.244353	0.387662	0.306888	0.463609	0.108709	0.222799	0.209908	0.43994	2.493205	2.343899	0.105308	0.11848	0.129285	0.200358	0.16006	0.282491	0.204492
C333_093016_BESS_FO_FT_CL0008_f_1.tsv	0.837085	0.83537	1.088282	1.067007	1.197832	1.145229	1.359467	1.300433	0.579468	0.630561	1.099317	1.069415	3.268724	3.172356	0.383049	0.396992	0.593424	0.620725	0.737072	0.723116	0.847561	0.839151	0.44059	0.497501	0.599965	0.611051	2.568313	2.417554	0.22308	0.234858	0.376124	0.430029	0.506399	0.552559	0.602044	0.647629	0.308854	0.380643	0.381767	0.43814	2.187819	2.103115	0.153311	0.159723	0.269699	0.318343	0.379722	0.446287	0.467653
C333_093016_DISK_A0013_f_1.tsv	1.353079	1.514281	1.459837	1.584027	1.600427	1.580826	1.66838	1.658478	0.610197	0.526835	1.513855	1.58312	3.435585	3.458218	0.733118	0.868338	0.839302	0.93631	0.948671	0.943473	1.04666	0.997637	0.396493	0.28378	0.864846	0.934837	2.752505	2.750615	0.44243	0.54903	0.53421	0.608738	0.627688	0.616526	0.719107	0.672869	0.269872	0.177195	0.556875	0.607656	2.381903	2.361419	0.290338	0.369925	0.364363	0.415972	0.442516	0.421003	0.526487
C333_093016_DISK_A0018_f_1.tsv	0.914737	1.668457	1.029584	1.684929	1.105791	1.777533	1.162415	1.767832	0.42446	0.56118	1.279259	1.697414	3.399621	3.353604	0.4088	1.012541	0.487422	1.020803	0.564011	1.096309	0.62859	1.099618	0.225105	0.312914	0.668158	1.04116	2.798805	2.746668	0.226491	0.67259	0.277801	0.683175	0.34007	0.737076	0.396455	0.745281	0.141613	0.193547	0.400285	0.697226	2.398543	2.344238	0.150546	0.466403	0.184549	0.478491	0.232754	0.519809	0.276163
C333_093016_DISK_C0011_f_1.tsv	1.180047	1.751998	1.329018	1.806198	1.48162	1.872461	1.529037	2.034921	0.573925	0.649728	1.345768	1.802723	3.247122	3.340412	0.596034	1.091017	0.732994	1.143264	0.867139	1.216559	0.930162	1.308699	0.399617	0.418466	0.755145	1.147763	2.770283	2.734698	0.347239	0.740439	0.45765	0.787577	0.575363	0.855149	0.646938	0.943914	0.273794	0.281079	0.472991	0.783352	2.405393	2.359702	0.228031	0.523486	0.311882	0.565402	0.411857	0.629538	0.481804
C333_093016_DISK_C0017_f_1.tsv	1.292528	1.122931	1.363693	1.151363	1.422659	1.185247	1.555708	1.242193	0.535831	0.377088	1.398776	1.70159	3.610145	3.458418	0.681175	0.547285	0.741991	0.566633	0.810077	0.601345	0.89658	0.645597	0.315911	0.172347	0.762067	1.024354	2.867483	2.757345	0.402453	0.305477	0.45413	0.317653	0.518461	0.348172	0.594722	0.378117	0.202508	0.10505	0.470003	0.680068	2.424273	2.347951	0.262556	0.195622	0.301186	0.202844	0.358389	0.226474	0.416105
C333_093016_DISK_CITY0014_f_1.tsv	1.302129	1.433646	1.410089	1.494135	1.540167	1.577128	1.593215	1.631001	0.592785	0.545797	1.422823	1.502182	3.482325	3.431334	0.69394	0.809518	0.788374	0.870036	0.904991	0.928516	0.969963	1.000119	0.371173	0.307238	0.801451	0.8685	2.823136	2.783352	0.414423	0.502984	0.490043	0.55391	0.590359	0.598772	0.653998	0.666579	0.240957	0.19285	0.499878	0.551218	2.417782	2.393084	0.271647	0.333455	0.329553	0.371991	0.412707	0.411886	0.471862
C333_093016_DISK_CITY0016_f_1.tsv	1.209176	1.372644	1.314606	1.435574	1.411419	1.454326	1.479362	1.538444	0.540432	0.490306	1.32456	1.50855	3.474625	3.498396	0.623258	0.753877	0.715604	0.802694	0.799005	0.82803	0.869871	0.908354	0.319119	0.250228	0.717352	0.877945	2.815786	2.749751	0.364016	0.459984	0.435887	0.497213	0.507068	0.517874	0.578101	0.581987	0.207332	0.15417	0.436503	0.560416	2.410305	2.33277	0.237478	0.30323	0.291804	0.330391	0.350658	0.350622	0.414005
C333_093016_DISK_D0012_f_1.tsv	0.924498	1.583215	1.062451	1.617893	1.158967	1.653455	1.291894	1.793567	0.464964	0.571308	1.32408	1.612791	3.445554	3.325644	0.414563	0.947913	0.519026	0.998348	0.609313	1.02824	0.69107	1.120085	0.257148	0.339148	0.71873	0.990717	2.822916	2.756904	0.22931	0.61716	0.297741	0.663818	0.368994	0.686049	0.441815	0.781987	0.162462	0.221414	0.44055	0.660857	2.43219	2.353426	0.15145	0.424148	0.197234	0.464356	0.251522	0.485639	0.310584
C333_093016_DISK_D0015_f_1.tsv	0.813568	1.635626	0.93303	1.681113	1.02408	1.763878	1.174603	1.894424	0.455168	0.633185	1.258279	1.742768	3.433718	3.357824	0.338181	0.988229	0.426815	1.039285	0.513892	1.129202	0.624011	1.195953	0.23916	0.399868	0.66353	1.076261	2.808606	2.793336	0.185284	0.650251	0.243056	0.696486	0.310692	0.780031	0.391998	0.835579	0.148714	0.263109	0.399836	0.723702	2.417445	2.374599	0.124564	0.449918	0.163118	0.487285	0.214132	0.559106	0.276214
C333_093016_DISK_PARK0019_f_1.tsv	0.760396	0.630261	0.898368	0.732901	1.01288	0.818814	1.125344	0.896257	0.516476	0.353454	0.914944	0.736855	2.776027	2.601252	0.353277	0.270233	0.477492	0.337018	0.571081	0.401997	0.658321	0.463646	0.350607	0.211254	0.487971	0.336838	2.110458	1.906737	0.219917	0.170812	0.328032	0.220147	0.409029	0.267838	0.48017	0.318762	0.266917	0.155834	0.335742	0.219154	1.702615	1.511694	0.158623	0.125437	0.249952	0.168204	0.324823	0.205322	0.387189
C333_093016_DISK_PARK0020_f_1.tsv	0.858208	0.807889	1.006105	0.908372	1.090046	0.992631	1.197439	1.06473	0.51745	0.401513	1.034034	0.914632	2.90112	2.690822	0.394771	0.365745	0.519342	0.441816	0.605012	0.511422	0.695899	0.57128	0.339687	0.247371	0.534261	0.44824	2.208436	1.976082	0.236713	0.225896	0.337128	0.283306	0.415169	0.337191	0.490752	0.387003	0.248718	0.188531	0.346095	0.287524	1.802887	1.579503	0.166928	0.164131	0.247313	0.212599	0.317384	0.257351	0.381929
C333_093016_FLOOR_A0003_f_1.tsv	2.095617	2.194677	2.152763	2.216232	2.164055	2.262166	2.136273	2.253429	0.77472	0.791985	2.114798	2.196088	3.411681	3.319403	1.420412	1.51823	1.450033	1.543535	1.460364	1.565766	1.492155	1.51777	0.476621	0.464676	1.456092	1.542257	2.707122	2.696561	1.043274	1.135636	1.066958	1.151915	1.082189	1.158975	1.129797	1.135796	0.324626	0.307381	1.082401	1.165855	2.328895	2.287449	0.792845	0.878796	0.822667	0.89734	0.82608	0.898568	0.878798
C333_093016_FLOOR_A0008_f_1.tsv	1.823941	1.858742	1.87497	1.893252	1.974001	1.902174	2.042867	1.896223	0.692966	0.622017	1.902758	2.254445	3.272299	3.532988	1.150723	1.199665	1.201379	1.217249	1.286351	1.236429	1.366084	1.264231	0.441159	0.350228	1.199546	1.599549	2.906767	2.734705	0.799368	0.835829	0.845874	0.859299	0.929082	0.865518	0.985476	0.898243	0.302472	0.219115	0.846785	1.21515	2.429394	2.30822	0.572864	0.606843	0.615698	0.625722	0.687105	0.628491	0.748047
C333_093016_FLOOR_C0001_f_1.tsv	1.940829	3.209277	1.960132	3.093475	1.946945	3.312319	1.933899	2.988564	0.712804	1.646329	2.040577	3.109788	3.488231	3.361119	1.266951	2.497731	1.292297	2.472967	1.30123	2.513091	1.329841	2.416701	0.410691	1.073315	1.37937	2.468831	2.701651	2.756086	0.902598	2.085437	0.92057	2.07324	0.936313	2.09635	0.95532	2.07402	0.261003	0.801543	1.002788	2.082547	2.310819	2.283443	0.665714	1.79746	0.683438	1.808115	0.692498	1.821446	0.718365
C333_093016_FLOOR_C0007_f_1.tsv	1.462386	2.433518	1.523317	2.453705	1.561325	2.451534	1.605591	2.611487	0.534135	0.96061	1.518493	2.489122	3.471658	3.449362	0.832511	1.765408	0.881404	1.80654	0.945222	1.755128	0.964479	1.815505	0.288195	0.58165	0.883821	1.793569	2.789826	2.673165	0.524223	1.376569	0.565854	1.406891	0.611216	1.357681	0.647122	1.42718	0.177195	0.413924	0.571042	1.408903	2.382064	2.27737	0.35155	1.110053	0.379946	1.137239	0.415845	1.091076	0.451481
C333_093016_FLOOR_CITY0004_f_1.tsv	1.871429	2.016825	1.921939	2.047499	1.933404	2.007592	2.051334	2.102746	0.701361	0.699277	1.927723	2.238162	3.390948	3.297896	1.210417	1.352095	1.249721	1.369405	1.274522	1.353564	1.348889	1.412624	0.423396	0.398423	1.254543	1.561677	2.722236	2.698368	0.850219	0.978488	0.885842	0.996814	0.909867	0.986033	0.980732	1.046576	0.277296	0.255193	0.890975	1.176987	2.32909	2.295592	0.621709	0.733382	0.652612	0.752062	0.676126	0.742685	0.743475
C333_093016_FLOOR_CITY0006_f_1.tsv	2.056796	2.112758	2.108835	2.125392	2.126111	2.174044	2.269246	2.173563	0.782066	0.74058	2.096582	2.168931	3.387164	3.369703	1.380113	1.448445	1.423639	1.450865	1.467395	1.481539	1.539173	1.470479	0.497114	0.42917	1.422732	1.506355	2.73657	2.722684	1.006255	1.068449	1.046373	1.072521	1.082295	1.104247	1.146694	1.096991	0.342931	0.277402	1.046602	1.128237	2.323133	2.309235	0.760494	0.816685	0.79546	0.818971	0.830675	0.847533	0.894521
C333_093016_FLOOR_D0002_f_1.tsv	1.652839	2.7125	1.674416	2.726316	1.724661	2.694445	1.72872	2.720256	0.55955	1.191988	1.684038	2.895699	3.310543	3.434491	0.998927	2.034049	1.009861	2.057309	1.073273	2.029369	1.060221	2.076073	0.302932	0.722051	1.035986	2.168059	2.720115	2.720104	0.654948	1.638084	0.665662	1.662686	0.711699	1.618773	0.72243	1.69416	0.186237	0.523287	0.694371	1.763533	2.280121	2.319573	0.452628	1.361528	0.460975	1.387099	0.498513	1.348425	0.509956
C333_093016_FLOOR_D0005_f_1.tsv	1.453883	2.050117	1.469221	2.052403	1.520018	2.029153	1.584996	2.124801	0.540336	0.718377	1.516048	2.315577	3.305525	3.499816	0.847819	1.361497	0.867649	1.359268	0.925687	1.344051	0.972342	1.412244	0.290845	0.418808	0.872676	1.666907	2.790002	2.685915	0.540629	0.990843	0.557	0.985582	0.609598	0.9942	0.658558	1.021091	0.180429	0.267016	0.558473	1.278952	2.380565	2.264544	0.362062	0.746292	0.377375	0.741963	0.423628	0.750964	0.461292
C333_093016_FLOOR_PARK0009_f_1.tsv	0.408563	0.423071	0.509396	0.507288	0.570098	0.555486	0.629552	0.595469	0.312695	0.308966	0.54412	0.491806	2.592918	1.95313	0.176705	0.202495	0.265634	0.282142	0.323078	0.331875	0.36445	0.370541	0.210921	0.22382	0.283555	0.276107	1.911335	1.288897	0.109728	0.134765	0.17848	0.203268	0.234222	0.251506	0.275285	0.293681	0.152245	0.172851	0.190086	0.201701	1.515067	0.923681	0.078859	0.100405	0.1321	0.158899	0.182047	0.20436	0.223348
C333_093016_FLOOR_PARK0010_f_1.tsv	0.690467	0.629967	0.804961	0.733432	0.895725	0.814669	0.973592	0.847186	0.410645	0.39347	0.837306	0.714082	2.572817	2.236866	0.301417	0.28946	0.40421	0.386839	0.476062	0.456654	0.541979	0.498516	0.278683	0.28825	0.420929	0.371507	1.902782	1.563509	0.181498	0.185552	0.269936	0.27251	0.334817	0.33861	0.391217	0.386419	0.209536	0.222533	0.280448	0.262535	1.500449	1.177912	0.128235	0.136309	0.200597	0.211674	0.260764	0.272448	0.312975
C444_101316_BESS_FL_FT_CL0001_f_1.tsv	1.388575	1.090784	1.572968	1.251443	1.639634	1.285962	1.754525	1.436331	0.614797	0.487709	1.559557	1.281146	3.381966	3.191847	0.787839	0.524764	0.896214	0.639497	1.00625	0.713501	1.119519	0.788747	0.436194	0.298127	0.93427	0.655458	2.812274	2.848416	0.481536	0.29884	0.56803	0.389089	0.680922	0.458094	0.789727	0.537304	0.300524	0.198066	0.596181	0.395273	2.409695	2.392081	0.315367	0.195285	0.389077	0.256196	0.492786	0.315955	0.5802
C444_101316_BESS_FO_FT_CL0008_f_1.tsv	0.763241	0.535456	0.983013	0.692413	1.114793	0.834296	1.408461	1.016852	0.63097	0.570636	0.98098	0.706822	3.125005	2.689122	0.380607	0.288553	0.593173	0.491951	0.714529	0.610828	0.875811	0.715362	0.506861	0.471196	0.590059	0.505467	2.372556	2.046457	0.236564	0.183686	0.423787	0.376545	0.54944	0.510081	0.653911	0.610869	0.389724	0.365898	0.429342	0.375894	2.043534	1.657005	0.163684	0.130739	0.322415	0.284598	0.43873	0.412299	0.548175
C444_101316_DISK_A0014_f_1.tsv	1.283415	1.104761	1.480897	1.252586	1.551134	1.361968	1.630902	1.436387	0.634633	0.555072	1.488592	1.322283	3.335502	3.662197	0.68634	0.537351	0.867734	0.662863	0.948056	0.778138	1.053318	0.848038	0.479037	0.34437	0.869722	0.725061	2.84366	2.8326	0.411939	0.304954	0.569115	0.399864	0.667822	0.494744	0.762923	0.564985	0.371117	0.225263	0.577011	0.448113	2.387134	2.404933	0.273794	0.198626	0.407448	0.266727	0.506807	0.343831	0.597726
C444_101316_DISK_A0015_f_1.tsv	0.988798	0.990865	1.185744	1.126401	1.311636	1.239209	1.425973	1.356267	0.57358	0.520529	1.25892	1.17188	3.548117	3.389734	0.460067	0.454361	0.621198	0.56276	0.741486	0.662392	0.851041	0.761112	0.388392	0.301491	0.677677	0.594704	2.740904	2.830641	0.260786	0.254216	0.382782	0.33144	0.489148	0.410983	0.598861	0.497744	0.263774	0.195673	0.424513	0.354105	2.338296	2.430997	0.173168	0.167659	0.263481	0.223054	0.354371	0.287186	0.451868
C444_101316_DISK_C0018_f_1.tsv	0.981146	1.230531	1.152777	1.369595	1.275553	1.465229	1.348416	1.590046	0.561298	0.572324	1.146443	1.350447	3.444031	3.7536	0.452792	0.635278	0.601225	0.745644	0.722878	0.839832	0.794954	0.937457	0.381607	0.343353	0.601402	0.75575	2.830974	2.906454	0.254749	0.371391	0.373342	0.458737	0.484791	0.538104	0.557936	0.622547	0.264531	0.223059	0.370901	0.46137	2.370264	2.429357	0.168406	0.241024	0.256458	0.305565	0.352416	0.372989	0.4277
C444_101316_DISK_C0020_f_1.tsv	1.010825	1.061525	1.223099	1.170461	1.346061	1.258933	1.4596	1.40427	0.594134	0.505276	1.253656	1.219221	3.493663	3.329019	0.48087	0.507229	0.656183	0.593143	0.771093	0.688965	0.892728	0.789314	0.426264	0.290998	0.685899	0.635878	2.87133	2.89678	0.274678	0.283817	0.414416	0.345774	0.523935	0.431582	0.627567	0.508151	0.304384	0.180569	0.439848	0.377423	2.407617	2.464517	0.182677	0.184401	0.28991	0.227431	0.390053	0.29145	0.480691
C444_101316_DISK_CITY0012_f_1.tsv	1.146564	0.845719	1.358735	0.981633	1.482771	1.091392	1.589298	1.214427	0.647741	0.478872	1.388107	1.144	3.490207	3.535742	0.58025	0.362487	0.781399	0.458305	0.906694	0.556167	0.995721	0.647755	0.502512	0.253294	0.796038	0.575953	2.757786	2.840537	0.342349	0.199763	0.516394	0.261632	0.641312	0.335621	0.72851	0.407619	0.381599	0.155298	0.525802	0.339366	2.344767	2.431945	0.228342	0.13382	0.369744	0.175189	0.490959	0.228199	0.579162
C444_101316_DISK_CITY0019_f_1.tsv	0.992156	0.802817	1.191108	0.886579	1.306171	0.98615	1.382629	1.094027	0.591578	0.390257	1.19235	0.951494	3.403534	3.455113	0.464464	0.332011	0.633699	0.390452	0.758345	0.471163	0.832489	0.5436	0.412558	0.186491	0.637717	0.431864	2.76814	2.801177	0.265179	0.181488	0.397056	0.218161	0.514964	0.273086	0.593162	0.325058	0.286695	0.114913	0.398336	0.241403	2.355526	2.421999	0.176908	0.122079	0.27539	0.146051	0.377908	0.182489	0.455415
C444_101316_DISK_D0016_f_1.tsv	1.168993	1.312416	1.365609	1.384989	1.497902	1.468568	1.565155	1.531476	0.622778	0.538795	1.414845	1.383822	3.319746	3.319264	0.593992	0.702194	0.767105	0.765561	0.885422	0.838849	0.965155	0.910126	0.460385	0.297087	0.805166	0.761866	2.783765	2.782898	0.347187	0.417604	0.497085	0.467389	0.612622	0.534089	0.689697	0.595034	0.342516	0.18699	0.523906	0.466317	2.354804	2.396431	0.230322	0.271291	0.350868	0.308442	0.459863	0.361588	0.537177
C444_101316_DISK_D0017_f_1.tsv	1.099813	1.166026	1.307766	1.308826	1.408903	1.406518	1.498077	1.500992	0.601589	0.567259	1.348549	1.304228	3.369063	3.582396	0.540663	0.582216	0.725304	0.695443	0.826731	0.804191	0.920607	0.874316	0.436052	0.353048	0.743718	0.696016	2.788876	2.891066	0.312555	0.334042	0.460477	0.42416	0.565735	0.513613	0.648293	0.5917	0.318158	0.229559	0.477818	0.425678	2.370512	2.464782	0.207883	0.217972	0.322912	0.282586	0.422973	0.35594	0.502847
C444_101316_DISK_PARK0011_f_1.tsv	0.921146	0.291145	1.126029	0.401313	1.261942	0.515962	1.37576	0.586805	1.126875	0.403316	3.118496	2.16686	0.445122	0.142744	0.630221	0.210306	0.760285	0.273478	0.86919	0.329934	0.478728	0.183634	0.634618	0.211018	2.38952	1.489652	0.273646	0.099019	0.432954	0.147839	0.553471	0.193796	0.65124	0.233068	0.364706	0.133978	0.436771	0.149575	1.995423	1.107547	0.192366	0.076835	0.324301	0.114397	0.435148	0.152638	0.5247	0.184211	0.285202
C444_101316_DISK_PARK0013_f_1.tsv	0.88664	0.290528	1.084667	0.410653	1.212295	0.518104	1.366133	0.607351	0.633648	0.314706	1.091681	0.414221	3.059276	2.218078	0.428727	0.145257	0.610496	0.209034	0.73055	0.274851	0.855111	0.337957	0.46778	0.179325	0.613551	0.209574	2.391056	1.537884	0.266635	0.102198	0.42096	0.14692	0.535064	0.190335	0.63767	0.233503	0.357451	0.131114	0.423135	0.147729	2.012364	1.154721	0.189302	0.079767	0.319575	0.116805	0.422633	0.14945	0.511765
C444_101316_FLOOR_A0004_f_1.tsv	1.561809	1.482011	1.628081	1.497981	1.760988	1.547921	1.824199	1.576772	0.62536	0.502781	1.667179	2.038576	3.353759	3.203786	0.900982	0.81603	0.981289	0.836495	1.075939	0.886363	1.141187	0.889409	0.400187	0.252143	1.011967	1.424658	2.804799	2.680663	0.580961	0.509295	0.65085	0.526693	0.7348	0.570699	0.784463	0.576516	0.269539	0.152472	0.671832	1.033832	2.408832	2.32557	0.397006	0.342615	0.456407	0.357083	0.52878	0.390289	0.587981
C444_101316_FLOOR_A0005_f_1.tsv	1.60177	2.417787	1.695178	2.480731	1.734357	2.482222	1.869694	2.494638	0.674365	1.090068	1.703814	2.7316	3.284802	3.420102	0.956645	1.727236	1.051314	1.803588	1.134298	1.764943	1.231805	1.838847	0.44194	0.655073	1.052847	2.026979	2.772917	2.720029	0.626271	1.336053	0.704097	1.400109	0.788274	1.366729	0.867685	1.413335	0.302311	0.473385	0.702972	1.646957	2.413651	2.32408	0.431532	1.069671	0.498125	1.125707	0.573253	1.09956	0.64399
C444_101316_FLOOR_C0008_f_1.tsv	1.428168	1.190265	1.496272	1.197919	1.621698	1.27127	1.695624	1.315005	0.603184	0.412491	1.570345	1.84031	3.52583	3.216663	0.805873	0.604568	0.886816	0.616185	0.994667	0.6723	1.033819	0.695223	0.37805	0.193298	0.947755	1.194073	2.826137	2.75337	0.499868	0.3435	0.569274	0.352118	0.661667	0.396254	0.716981	0.406917	0.249787	0.116364	0.619298	0.836767	2.384085	2.32671	0.332013	0.217018	0.389082	0.224196	0.4683	0.256801	0.522666
C444_101316_FLOOR_C0010_f_1.tsv	1.579951	2.227464	1.682613	2.327489	1.787512	2.39972	1.821756	2.300409	0.679483	0.94832	1.683037	2.409924	3.450995	3.35278	0.939428	1.560889	1.016072	1.630192	1.135202	1.674883	1.196652	1.726882	0.454256	0.581992	1.034197	1.78467	2.785025	2.741223	0.612192	1.179359	0.684954	1.234388	0.790988	1.296885	0.844834	1.329772	0.314197	0.420533	0.693538	1.379621	2.375675	2.340398	0.4188	0.922732	0.482135	0.972668	0.57545	1.024639	0.6319
C444_101316_FLOOR_CITY0002_f_1.tsv	1.478969	1.176235	1.584179	1.192215	1.693915	1.249474	1.756464	1.273016	0.634919	0.403691	1.592583	1.204632	3.351508	3.413673	0.84205	0.592031	0.9328	0.604904	1.039015	0.649224	1.115693	0.671058	0.414912	0.183167	0.944907	0.615419	2.8201	2.718895	0.527807	0.337982	0.605883	0.350973	0.697688	0.381398	0.7742	0.399141	0.278549	0.110537	0.613122	0.357234	2.422754	2.311553	0.353756	0.218056	0.416496	0.228214	0.497707	0.249096	0.566739
C444_101316_FLOOR_CITY0009_f_1.tsv	1.426064	1.461461	1.508828	1.487213	1.620408	1.51357	1.692615	1.548659	0.606907	0.490415	1.528458	1.609971	3.526361	3.238451	0.799999	0.814293	0.87332	0.843707	0.974659	0.864952	1.04015	0.894605	0.366185	0.240785	0.894198	0.958609	2.782589	2.731609	0.496517	0.5016	0.557897	0.523711	0.645077	0.540103	0.7073	0.567945	0.233799	0.14471	0.574049	0.62544	2.394584	2.379129	0.330821	0.335543	0.378629	0.351294	0.449892	0.36811	0.506421
C444_101316_FLOOR_D0006_f_1.tsv	1.465341	1.741485	1.542596	1.750481	1.589954	1.808677	1.660152	1.829825	0.582569	0.619959	1.54519	1.95115	3.378725	3.27189	0.842343	1.093232	0.902345	1.113878	0.991701	1.15077	1.027815	1.16125	0.350357	0.339385	0.908812	1.293467	2.783444	2.708774	0.531306	0.745311	0.587129	0.763264	0.663773	0.795349	0.697692	0.814171	0.230806	0.212915	0.589213	0.916479	2.381213	2.30932	0.356575	0.5256	0.399129	0.543864	0.468388	0.57245	0.501111
C444_101316_FLOOR_D0007_f_1.tsv	1.519303	1.086895	1.593892	1.098895	1.674761	1.154847	1.773152	1.148751	0.603144	0.336477	1.573115	1.627875	3.020425	3.362298	0.852324	0.512325	0.928543	0.519287	0.991934	0.57587	1.079282	0.568328	0.367842	0.138673	0.931914	0.974771	2.783284	2.805101	0.521839	0.280216	0.579991	0.287267	0.644925	0.316978	0.714361	0.318025	0.235693	0.07995	0.608285	0.641885	2.529764	2.391896	0.352774	0.170218	0.397214	0.176506	0.453751	0.192876	0.520675
C444_101316_FLOOR_PARK0001_f_1.tsv	0.799849	0.240908	0.951189	0.305563	1.050047	0.366135	1.148404	0.412131	0.503882	0.236227	0.951258	0.333055	3.127395	2.048058	0.363922	0.142058	0.489008	0.192274	0.575443	0.231182	0.654763	0.261909	0.329305	0.171574	0.490069	0.204716	2.421629	1.376235	0.218973	0.104839	0.324891	0.153352	0.39851	0.186185	0.466683	0.213413	0.250223	0.14148	0.323551	0.160168	2.014183	0.999257	0.152712	0.081368	0.242778	0.127871	0.311286	0.15895	0.368629
C444_101316_FLOOR_PARK0003_f_1.tsv	0.589031	0.144314	0.693294	0.207227	0.803608	0.260921	0.90072	0.31124	0.376486	0.173141	0.699692	0.209366	2.972676	1.705397	0.252974	0.072963	0.326789	0.114902	0.397801	0.149938	0.463817	0.179562	0.221755	0.102646	0.32689	0.116201	2.271824	1.043168	0.158539	0.052286	0.214694	0.07846	0.264609	0.105998	0.310744	0.130761	0.162654	0.07166	0.214676	0.078944	1.877115	0.693144	0.113853	0.04176	0.162664	0.06001	0.201957	0.080819	0.238882
C555_102416_BESS_FL_FT_CL0001_f_1.tsv	1.788557	1.112914	1.840898	1.281928	2.006789	1.403306	2.036242	1.465938	0.695698	0.544256	1.981398	1.345892	3.531251	3.369592	1.123495	0.540892	1.228258	0.692952	1.311343	0.820447	1.444114	0.898899	0.488499	0.37236	1.345764	0.732535	2.822957	2.869242	0.775825	0.311338	0.865634	0.42617	0.933535	0.544113	1.021236	0.61129	0.364014	0.254206	0.966041	0.448105	2.360045	2.468267	0.550966	0.201597	0.62625	0.287868	0.680068	0.386095	0.779737
C555_102416_BESS_FO_FT_CL0008_f_1.tsv	0.744287	0.695167	0.935282	0.89482	1.012926	1.033146	1.167966	1.235521	0.547791	0.606949	0.93384	0.935272	3.259767	3.231595	0.349554	0.3372	0.530487	0.529072	0.645238	0.650836	0.783189	0.790997	0.431219	0.453315	0.535004	0.52763	2.585993	2.475781	0.212682	0.206224	0.371092	0.375687	0.486876	0.482904	0.584105	0.596414	0.339809	0.344307	0.368852	0.374621	2.0641	2.084231	0.149865	0.143701	0.283462	0.282282	0.394965	0.386999	0.487081
C555_102416_DISK_A0011_f_1.tsv	0.957228	1.230288	1.118073	1.363541	1.216769	1.51452	1.314611	1.613395	0.514643	0.579653	1.145165	1.417919	3.356758	3.396307	0.440208	0.637226	0.565502	0.756652	0.654034	0.873168	0.74533	0.969181	0.325289	0.386356	0.579646	0.796191	2.798672	2.902687	0.245383	0.374205	0.339321	0.473421	0.423008	0.578379	0.505349	0.675642	0.214293	0.262642	0.346707	0.505603	2.399492	2.465878	0.162604	0.245753	0.230647	0.322035	0.301506	0.411749	0.372043
C555_102416_DISK_A0017_f_1.tsv	1.037972	1.266405	1.195204	1.395514	1.336953	1.499669	1.422817	1.599494	0.567757	0.592886	1.217739	1.397841	3.504592	3.422738	0.489981	0.66535	0.637895	0.777072	0.752402	0.881533	0.849455	0.982115	0.380545	0.38546	0.645995	0.795691	2.816731	2.789921	0.275126	0.392725	0.394386	0.482508	0.499068	0.579396	0.589092	0.665389	0.259877	0.259503	0.399412	0.503536	2.406614	2.41622	0.180807	0.256833	0.269205	0.327448	0.358092	0.411691	0.440206
C555_102416_DISK_C0014_f_1.tsv	1.008016	0.90031	1.187545	1.088361	1.331333	1.213956	1.366218	1.277748	0.563842	0.553421	1.181529	1.102892	3.457352	3.552674	0.483068	0.397996	0.632767	0.548267	0.758948	0.661589	0.826901	0.770809	0.397549	0.355209	0.643721	0.550676	2.771265	2.835295	0.279319	0.222016	0.403679	0.330157	0.51374	0.433521	0.585441	0.530824	0.285938	0.231535	0.405628	0.331691	2.374468	2.397836	0.186877	0.148511	0.284314	0.222978	0.379762	0.309604	0.457288
C555_102416_DISK_C0020_f_1.tsv	0.97158	1.088304	1.147713	1.221476	1.279506	1.38751	1.386294	1.438919	0.556045	0.574208	1.179145	1.403451	3.432686	3.594294	0.445771	0.527924	0.606645	0.6491	0.742639	0.767365	0.807193	0.856605	0.399218	0.362671	0.619566	0.788873	2.788023	2.815786	0.251989	0.297593	0.378364	0.389465	0.501333	0.494441	0.57965	0.573498	0.276635	0.234512	0.388399	0.495031	2.369103	2.439567	0.168	0.19468	0.262178	0.25996	0.365928	0.344712	0.447836
C555_102416_DISK_CITY0012_f_1.tsv	0.943268	1.092829	1.107357	1.222509	1.25927	1.359031	1.321043	1.44458	0.548862	0.566948	1.103277	1.30122	3.444964	3.484244	0.424645	0.52942	0.5578	0.639175	0.685921	0.764506	0.768536	0.846753	0.342892	0.350128	0.557487	0.70704	2.793499	2.814978	0.236698	0.299668	0.332915	0.383261	0.442287	0.485422	0.525018	0.56732	0.22463	0.224563	0.332947	0.433161	2.3964	2.440313	0.156844	0.195525	0.225991	0.256909	0.311716	0.337099	0.387527
C555_102416_DISK_CITY0016_f_1.tsv	0.888984	0.942658	1.06536	1.065679	1.205542	1.187686	1.260674	1.278734	0.546267	0.503446	1.097892	1.06187	3.498342	3.499058	0.392418	0.420953	0.537338	0.515903	0.663031	0.619053	0.741504	0.71013	0.350592	0.271905	0.560993	0.516699	2.822556	2.819164	0.219136	0.232069	0.32534	0.296043	0.431744	0.373323	0.517692	0.456125	0.231064	0.166912	0.341252	0.296951	2.383394	2.428118	0.146892	0.153869	0.222131	0.196533	0.308844	0.252388	0.388435
C555_102416_DISK_D0015_f_1.tsv	0.861945	1.135009	1.026033	1.270388	1.12829	1.425417	1.262645	1.491333	0.520925	0.578321	1.040947	1.283782	3.455182	3.704449	0.373749	0.561742	0.51119	0.688996	0.622716	0.809856	0.722568	0.912116	0.326958	0.379267	0.515862	0.684981	2.765113	2.790989	0.207652	0.322696	0.307871	0.420109	0.405663	0.529024	0.492832	0.617601	0.217217	0.254942	0.31413	0.420442	2.355828	2.35532	0.139077	0.210641	0.210725	0.283781	0.290637	0.371996	0.364444
C555_102416_DISK_D0018_f_1.tsv	0.931049	1.156291	1.101285	1.315258	1.266076	1.389158	1.375617	1.546324	0.559723	0.592564	1.112286	1.347676	3.549095	3.624209	0.421129	0.580718	0.569395	0.70746	0.70606	0.823454	0.810085	0.933266	0.368929	0.393337	0.571854	0.74485	2.825046	2.804346	0.235288	0.334384	0.34724	0.434167	0.463497	0.545189	0.547841	0.639887	0.246095	0.268064	0.349498	0.466015	2.42986	2.398472	0.156104	0.218582	0.236882	0.294658	0.330179	0.387341	0.409758
C555_102416_DISK_PARK0013_f_1.tsv	0.65127	0.544242	0.846231	0.692999	0.994789	0.839104	1.142259	0.91776	0.606017	0.516415	0.861896	0.694437	2.770083	2.551714	0.318316	0.277865	0.495645	0.40985	0.619518	0.516196	0.729605	0.597394	0.435111	0.362174	0.499905	0.400726	2.062519	1.867356	0.205754	0.185467	0.351503	0.300567	0.467016	0.390059	0.558964	0.464197	0.323108	0.27856	0.353542	0.291018	1.662932	1.473171	0.149611	0.135953	0.268071	0.237875	0.37079	0.316578	0.453435
C555_102416_DISK_PARK0019_f_1.tsv	0.609446	0.456578	0.784664	0.611177	0.939329	0.712553	1.039028	0.823489	0.552502	0.450894	0.784837	0.610106	2.902065	2.584177	0.288763	0.22743	0.441488	0.345249	0.561844	0.431179	0.651238	0.510854	0.37946	0.301276	0.435454	0.340635	2.189972	1.872318	0.184426	0.151106	0.309463	0.247617	0.413022	0.322338	0.49374	0.386159	0.280323	0.226342	0.304729	0.244273	1.787552	1.474147	0.13362	0.111457	0.236252	0.193613	0.324949	0.257624	0.398047
C555_102416_FLOOR_A0001_f_1.tsv	1.627714	1.344475	1.700697	1.442747	1.844999	1.550556	1.901755	1.64912	0.653188	0.581542	1.790876	1.444944	3.514885	3.611183	0.981437	0.732197	1.057801	0.820101	1.143372	0.9187	1.236183	1.007846	0.420847	0.358693	1.143993	0.821155	2.733678	2.792794	0.651771	0.444288	0.71447	0.519079	0.782686	0.597825	0.884571	0.686035	0.281819	0.236648	0.788928	0.520118	2.351745	2.377748	0.452266	0.293088	0.506752	0.352561	0.568106	0.417585	0.654303
C555_102416_FLOOR_A0007_f_1.tsv	1.099561	1.012379	1.174901	1.128877	1.265732	1.192711	1.349708	1.302787	0.436117	0.480546	1.578149	1.180613	3.402551	3.399027	0.535694	0.472016	0.58589	0.557617	0.677244	0.635451	0.729754	0.709604	0.230725	0.270976	0.917637	0.60394	2.783558	2.719374	0.301799	0.261229	0.3374	0.322815	0.408022	0.393414	0.447488	0.461039	0.14364	0.174399	0.587172	0.358555	2.381489	2.364295	0.194669	0.170381	0.21928	0.214089	0.272533	0.272509	0.306441
C555_102416_FLOOR_C0004_f_1.tsv	1.428982	0.846616	1.494912	0.959508	1.560848	1.084919	1.63873	1.16759	0.577722	0.438463	1.8402	0.971671	3.280513	3.511812	0.792819	0.364423	0.852364	0.452815	0.933185	0.552722	1.006863	0.637917	0.343426	0.245331	1.143288	0.458749	2.729555	2.783805	0.489136	0.200492	0.537111	0.259023	0.611173	0.337937	0.679245	0.406123	0.218101	0.154496	0.791966	0.261269	2.379228	2.402875	0.324069	0.134315	0.360572	0.174419	0.421409	0.230846	0.485321
C555_102416_FLOOR_C0010_f_1.tsv	1.440843	0.586742	1.533761	0.70167	1.592407	0.791361	1.666702	0.896821	0.585566	0.336151	1.577883	1.284916	3.488085	3.658963	0.808562	0.219808	0.895584	0.281812	0.947527	0.358063	1.038722	0.431715	0.357345	0.158448	0.913054	0.692167	2.825304	2.924844	0.499573	0.123457	0.567959	0.160633	0.618609	0.207835	0.705379	0.259225	0.230629	0.097944	0.585475	0.418787	2.406246	2.432519	0.331053	0.085784	0.383631	0.109808	0.42726	0.141201	0.503214
C555_102416_FLOOR_CITY0002_f_1.tsv	1.475467	0.86276	1.549021	0.94595	1.628482	1.064978	1.669148	1.098612	0.581618	0.419811	1.763157	1.013478	3.46954	3.579639	0.845068	0.367064	0.906223	0.432753	0.97707	0.524996	1.034498	0.574287	0.340491	0.21191	1.111298	0.47914	2.797371	2.819379	0.532462	0.201007	0.5842	0.244647	0.648273	0.311492	0.697888	0.362627	0.216129	0.131797	0.761924	0.273204	2.368097	2.422407	0.357086	0.134545	0.398243	0.163899	0.45445	0.210623	0.497423
C555_102416_FLOOR_CITY0006_f_1.tsv	1.632874	0.965765	1.708636	1.066941	1.826473	1.164075	1.873134	1.242729	0.651197	0.465775	1.770094	1.103461	3.447123	3.492959	0.983008	0.43683	1.058904	0.521435	1.150554	0.608648	1.214234	0.683637	0.419578	0.253938	1.101918	0.545414	2.803458	2.80185	0.647954	0.241722	0.71524	0.301336	0.791832	0.369801	0.858706	0.434932	0.278444	0.159183	0.750798	0.315881	2.383818	2.408143	0.448687	0.159531	0.505589	0.200237	0.570988	0.250525	0.635675
C555_102416_FLOOR_D0005_f_1.tsv	1.399982	0.61709	1.456427	0.746167	1.581719	0.826497	1.652736	0.945239	0.572644	0.363133	1.463999	1.113885	3.520002	3.520149	0.779502	0.238112	0.840356	0.319533	0.94398	0.394056	1.006962	0.480378	0.342081	0.186176	0.847872	0.562317	2.822994	2.845224	0.479705	0.132469	0.531657	0.181057	0.612477	0.236348	0.67368	0.300022	0.217846	0.11598	0.533536	0.330197	2.393515	2.420999	0.314337	0.091817	0.357683	0.124055	0.424335	0.165006	0.475037
C555_102416_FLOOR_D0008_f_1.tsv	1.388911	0.656984	1.514792	0.745428	1.587648	0.86826	1.624898	0.944509	0.583968	0.35185	1.800483	0.799605	3.42629	3.499377	0.75978	0.256097	0.854843	0.311838	0.945679	0.400378	0.993374	0.4682	0.363317	0.17511	1.135192	0.345922	2.829003	2.841013	0.462957	0.143344	0.541174	0.178115	0.622089	0.233881	0.685243	0.289168	0.234381	0.10941	0.782905	0.195142	2.387369	2.392942	0.30488	0.098108	0.364864	0.121477	0.432794	0.160483	0.495862
C555_102416_FLOOR_PARK0003_f_1.tsv	0.51377	0.39437	0.617009	0.533264	0.704248	0.636525	0.763097	0.718796	0.387998	0.414833	0.604533	0.5228	2.362	1.975064	0.23981	0.199247	0.336103	0.311793	0.40588	0.398895	0.460709	0.460181	0.270205	0.27848	0.320046	0.310105	1.671347	1.299049	0.154218	0.13308	0.240077	0.223885	0.303317	0.299383	0.352102	0.354926	0.208207	0.207207	0.228014	0.22305	1.283819	0.93362	0.112065	0.099388	0.184795	0.173759	0.245334	0.238801	0.291224
C555_102416_FLOOR_PARK0009_f_1.tsv	0.672213	0.504052	0.823857	0.639439	0.923034	0.761882	1.004718	0.823159	0.457427	0.450788	0.837749	0.63955	2.729977	2.638348	0.294387	0.250629	0.408649	0.366242	0.49354	0.456797	0.571069	0.520137	0.290199	0.313512	0.413301	0.366388	2.048356	1.956503	0.18032	0.164485	0.26826	0.268752	0.340402	0.343874	0.403493	0.402725	0.210779	0.243269	0.271866	0.268627	1.655102	1.557853	0.128544	0.120523	0.198997	0.211368	0.260751	0.280641	0.315501
C803_101816_BESS_FL_FT_CL0001_f_1.tsv	0.818648	0.458735	0.965216	0.653648	1.067588	0.676387	1.210165	0.852188	0.486308	0.37123	0.974343	0.674726	3.61582	3.07797	0.347682	0.177459	0.454638	0.292731	0.558173	0.363916	0.647138	0.470885	0.28655	0.220103	0.458445	0.314567	2.923686	2.788684	0.18833	0.105539	0.260638	0.175366	0.345436	0.246799	0.428847	0.321848	0.1756	0.14704	0.264984	0.189821	2.43558	2.329564	0.124515	0.074304	0.17334	0.124243	0.23707	0.181401	0.309002
C803_101816_BESS_FO_FT_CL0008_f_1.tsv	0.56776	0.495077	0.78471	0.639622	0.939548	0.765443	1.025632	0.899293	0.536719	0.512165	0.790231	0.642627	3.189888	2.716064	0.245441	0.27113	0.424292	0.438487	0.549325	0.528653	0.637058	0.615911	0.377416	0.414324	0.445177	0.438044	2.469337	2.105433	0.146016	0.169356	0.292215	0.329819	0.411715	0.424045	0.509798	0.503894	0.270734	0.317458	0.295599	0.330232	2.054784	1.707689	0.102988	0.119801	0.208342	0.252258	0.320079	0.355893	0.406076
C803_101816_DISK_A0011_f_1.tsv	0.932052	0.668432	1.094322	0.855089	1.219876	0.983997	1.319307	1.124504	0.521772	0.500076	1.100068	0.869238	3.489511	3.440952	0.417891	0.267202	0.551294	0.401953	0.663885	0.5215	0.735084	0.613932	0.333193	0.293719	0.5615	0.412892	2.818514	2.7613	0.233842	0.150527	0.333381	0.240277	0.428762	0.338001	0.493585	0.423473	0.224091	0.185141	0.341793	0.248196	2.390512	2.379811	0.155534	0.103417	0.228253	0.164478	0.307853	0.237348	0.368248
C803_101816_DISK_A0017_f_1.tsv	1.35511	0.717936	1.504464	0.836324	1.664354	0.93827	1.728371	1.025442	0.643644	0.402983	1.516562	0.848425	3.439835	3.518214	0.735054	0.288352	0.88223	0.37178	1.006297	0.453397	1.088894	0.534547	0.466046	0.208483	0.886528	0.377099	2.827966	2.798665	0.44674	0.16153	0.573981	0.213554	0.695343	0.273455	0.778183	0.337533	0.34358	0.132993	0.577446	0.21706	2.39678	2.379039	0.296521	0.109937	0.402925	0.145506	0.511102	0.191156	0.590125
C803_101816_DISK_C0012_f_1.tsv	0.68311	0.651885	0.834432	0.793939	0.9549	0.925327	1.045237	1.032733	0.456	0.43173	0.882364	0.803988	3.348148	3.496508	0.274889	0.253999	0.384969	0.351159	0.484588	0.451372	0.571111	0.535149	0.25905	0.22215	0.413431	0.350586	2.758065	2.786389	0.156241	0.142733	0.231604	0.201946	0.305764	0.273439	0.388053	0.338313	0.16882	0.137338	0.24824	0.20074	2.354068	2.392718	0.107665	0.097507	0.160816	0.136234	0.219521	0.187228	0.283565
C803_101816_DISK_C0019_f_1.tsv	1.02911	0.891218	1.176461	0.954241	1.264317	1.03657	1.363517	1.057237	0.535123	0.373525	1.26744	0.954758	3.34317	3.34965	0.487594	0.38126	0.607069	0.433627	0.695678	0.504084	0.811383	0.546014	0.325502	0.179455	0.697184	0.435127	2.705801	2.745576	0.275091	0.208171	0.365103	0.242645	0.444554	0.289883	0.53547	0.327443	0.215112	0.10947	0.43432	0.242113	2.330372	2.366411	0.181329	0.137279	0.247732	0.158559	0.314259	0.192069	0.387962
C803_101816_DISK_CITY0015_f_1.tsv	0.727805	0.675571	0.894311	0.83774	1.00962	0.953596	1.116157	1.064829	0.51492	0.48448	0.886997	0.845955	3.294375	3.406621	0.304905	0.271536	0.442208	0.388113	0.550248	0.49948	0.647301	0.58994	0.322156	0.269521	0.437851	0.392697	2.67763	2.726018	0.175412	0.155992	0.275804	0.233338	0.371647	0.317085	0.453942	0.396907	0.217473	0.174333	0.275066	0.235257	2.252156	2.315488	0.120986	0.108351	0.194762	0.163575	0.272459	0.225446	0.346011
C803_101816_DISK_CITY0016_f_1.tsv	0.830555	0.56857	1.015012	0.725617	1.129798	0.845088	1.23671	0.961346	0.535757	0.426312	1.026191	0.748953	3.443709	3.595111	0.355613	0.215137	0.505896	0.311733	0.614736	0.409903	0.717856	0.504936	0.3403	0.213527	0.511292	0.324355	2.77942	2.847091	0.199021	0.122914	0.306545	0.180384	0.405283	0.248594	0.497875	0.322342	0.225077	0.131841	0.310747	0.188104	2.353264	2.432003	0.135155	0.085943	0.210283	0.124619	0.292393	0.171696	0.372927
C803_101816_DISK_D0013_f_1.tsv	0.64927	0.520282	0.856848	0.666573	0.969151	0.779372	1.087431	0.915959	0.547951	0.397418	0.869844	0.670679	3.421336	3.45483	0.26616	0.193942	0.441736	0.284289	0.561464	0.375364	0.65591	0.466394	0.362656	0.200716	0.457344	0.285813	2.709714	2.791371	0.153483	0.112711	0.279441	0.167982	0.390926	0.228078	0.483821	0.298839	0.241537	0.124946	0.29103	0.166543	2.25017	2.386229	0.106203	0.079309	0.194941	0.116377	0.288251	0.158812	0.375338
C803_101816_DISK_D0018_f_1.tsv	0.679045	0.584717	0.909336	0.769895	1.023998	0.913304	1.176953	1.025196	0.607855	0.471454	0.921881	0.779376	3.273995	3.515878	0.296895	0.221881	0.501619	0.336903	0.632844	0.454341	0.733778	0.55032	0.4335	0.242502	0.507507	0.348756	2.552284	2.775815	0.172613	0.126664	0.329089	0.195488	0.460437	0.276175	0.559598	0.3549	0.297434	0.148093	0.335715	0.20486	2.155088	2.407395	0.119876	0.087994	0.233117	0.133971	0.350456	0.190744	0.448522
C803_101816_DISK_PARK0014_f_1.tsv	0.749428	0.388385	0.934344	0.538995	1.076616	0.64787	1.237074	0.774581	0.613377	0.438337	0.9317	0.565193	2.982314	2.697506	0.367093	0.200523	0.525781	0.321793	0.645383	0.411442	0.777549	0.49584	0.432181	0.295036	0.523175	0.336809	2.256657	2.007215	0.23732	0.131501	0.37332	0.232969	0.475172	0.310773	0.583243	0.377637	0.329485	0.220768	0.372834	0.242541	1.860645	1.613462	0.172057	0.096027	0.290007	0.181287	0.379105	0.250544	0.468819
C803_101816_DISK_PARK0020_f_1.tsv	0.805798	0.425086	0.970833	0.574224	1.130723	0.69957	1.253776	0.801852	0.626362	0.422866	0.982891	0.59562	2.934176	2.685454	0.407486	0.206035	0.559358	0.312161	0.689513	0.39862	0.801447	0.475529	0.450648	0.268422	0.558071	0.327112	2.239717	2.017526	0.266835	0.13855	0.405193	0.218721	0.510529	0.286205	0.610399	0.346355	0.356193	0.19628	0.403361	0.228222	1.836219	1.617614	0.193111	0.102248	0.32159	0.170449	0.414342	0.224081	0.496864
C803_101816_FLOOR_A0001_f_1.tsv	1.008083	0.605827	1.085134	0.715431	1.242112	0.821019	1.276718	0.906859	0.489383	0.370432	1.110885	0.731041	3.331944	3.592466	0.468439	0.230647	0.543518	0.30061	0.666111	0.38651	0.705323	0.456816	0.274152	0.187789	0.559451	0.312823	2.715373	2.800712	0.25936	0.129831	0.317324	0.174553	0.404767	0.234019	0.456235	0.291603	0.17229	0.117775	0.327666	0.178443	2.353496	2.421352	0.170549	0.090608	0.212519	0.121589	0.27658	0.163561	0.328761
C803_101816_FLOOR_A0007_f_1.tsv	0.78926	0.943893	0.89369	1.046658	0.965274	1.128242	1.088453	1.16643	0.381385	0.419371	0.964697	1.069209	3.445352	3.471645	0.319481	0.422699	0.390101	0.497087	0.450367	0.569805	0.535997	0.621697	0.17727	0.227285	0.438207	0.507069	2.783162	2.837114	0.171757	0.229064	0.213045	0.279492	0.253707	0.335151	0.310909	0.387593	0.107637	0.143647	0.23997	0.289179	2.411794	2.444492	0.114667	0.147326	0.140666	0.183075	0.166962	0.227481	0.209364
C803_101816_FLOOR_C0002_f_1.tsv	0.924803	0.275114	1.018303	0.345685	1.119064	0.432447	1.197566	0.502293	0.450065	0.195382	1.026559	0.359087	3.373392	3.678722	0.415426	0.103604	0.486244	0.134307	0.555801	0.176825	0.642143	0.226396	0.228468	0.08951	0.491669	0.138713	2.853989	2.836529	0.227542	0.064152	0.273855	0.081967	0.327706	0.108168	0.394737	0.138892	0.139435	0.058063	0.27581	0.084353	2.455881	2.403193	0.149518	0.045573	0.1803	0.058687	0.218912	0.077675	0.267754
C803_101816_FLOOR_C0009_f_1.tsv	0.94602	0.654698	1.072022	0.74326	1.152335	0.846542	1.238331	0.929026	0.459527	0.323243	1.070192	0.769178	3.459827	3.450794	0.424867	0.253677	0.513861	0.310963	0.590633	0.381409	0.670275	0.450072	0.242621	0.156375	0.518857	0.316519	2.743596	2.814963	0.234594	0.140589	0.296312	0.1762	0.356242	0.218917	0.421948	0.268962	0.152406	0.099089	0.295959	0.178691	2.368835	2.410996	0.15593	0.096698	0.196849	0.121036	0.243379	0.148616	0.291398
C803_101816_FLOOR_CITY0005_f_1.tsv	0.871836	0.434267	0.995838	0.529075	1.107047	0.608097	1.235301	0.6696	0.47876	0.315651	1.038096	0.555804	3.307372	3.072583	0.380504	0.173184	0.476185	0.251173	0.567756	0.316339	0.670775	0.363338	0.258738	0.190168	0.504395	0.264473	2.758799	2.43255	0.212493	0.104685	0.277496	0.160557	0.346102	0.215683	0.42409	0.259425	0.165336	0.128725	0.295945	0.16851	2.320066	2.042997	0.143474	0.074842	0.188599	0.116064	0.24048	0.160034	0.298307
C803_101816_FLOOR_CITY0006_f_1.tsv	0.829373	0.418305	0.935889	0.554714	1.028262	0.645769	1.137729	0.721671	0.414221	0.348634	0.98735	0.560379	3.374392	3.364398	0.347582	0.161611	0.421581	0.248304	0.499606	0.325809	0.584889	0.39732	0.205888	0.1861	0.458963	0.249062	2.856801	2.699633	0.189302	0.095686	0.235425	0.150471	0.293107	0.209574	0.353505	0.268146	0.126789	0.118823	0.259342	0.151319	2.436595	2.289865	0.126431	0.067862	0.157064	0.105457	0.196489	0.149922	0.242181
C803_101816_FLOOR_D0003_f_1.tsv	1.068277	0.261618	1.225343	0.297575	1.303285	0.329217	1.416285	0.374442	0.513215	0.119727	1.295661	0.316835	3.504738	3.447717	0.516375	0.099729	0.631586	0.113135	0.711625	0.127617	0.8002	0.148895	0.298218	0.054605	0.685863	0.12034	2.857809	2.807006	0.292731	0.058134	0.373706	0.065828	0.449185	0.074407	0.519222	0.086945	0.188995	0.034377	0.410641	0.076004	2.426481	2.398679	0.191349	0.041684	0.247798	0.046724	0.306313	0.05314	0.366736
C803_101816_FLOOR_D0008_f_1.tsv	0.882607	0.809654	0.998138	0.906821	1.126879	1.047792	1.197303	1.153744	0.471497	0.432706	1.044354	0.908612	3.423907	3.690759	0.379326	0.337173	0.462974	0.409196	0.57346	0.513387	0.646705	0.59126	0.247175	0.221855	0.500291	0.415567	2.805726	2.895727	0.207529	0.184716	0.262978	0.234043	0.340334	0.305276	0.403906	0.375002	0.152931	0.137391	0.286169	0.23477	2.412882	2.456473	0.138453	0.124871	0.175745	0.158601	0.22964	0.206559	0.281203
C803_101816_FLOOR_PARK0004_f_1.tsv	0.736674	0.537391	0.900499	0.693165	1.049833	0.830831	1.187522	0.944154	0.5534	0.506754	0.924338	0.709338	2.944282	2.572373	0.355248	0.283352	0.487116	0.40562	0.604154	0.506195	0.712054	0.596376	0.375731	0.353898	0.50768	0.408859	2.267651	1.861622	0.228127	0.193271	0.34217	0.302599	0.434816	0.381041	0.518323	0.452793	0.289911	0.27667	0.358618	0.302378	1.860505	1.460179	0.164519	0.143579	0.267034	0.242338	0.3438	0.312846	0.412228
C803_101816_FLOOR_PARK0010_f_1.tsv	0.80563	0.448295	0.954568	0.573131	1.075123	0.68407	1.206578	0.772549	0.531451	0.409107	1.013551	0.634547	3.11481	2.616754	0.375658	0.222191	0.507322	0.329093	0.607093	0.408225	0.705803	0.480424	0.358985	0.282424	0.53895	0.358808	2.403197	1.91168	0.230658	0.148999	0.342901	0.236405	0.431865	0.30655	0.508081	0.365509	0.273738	0.211407	0.362	0.259562	1.996766	1.513284	0.163323	0.111466	0.258863	0.182557	0.339284	0.245248	0.402853
V212_080316_BESS_FL_FT_CL0001_f_1.tsv	1.345752	1.047489	1.500455	1.186572	1.665973	1.407179	1.793742	1.630093	0.720958	0.657422	1.57269	1.229842	3.509055	3.357671	0.73663	0.529315	0.933165	0.69865	1.026337	0.883523	1.157639	0.959802	0.549751	0.502407	0.94722	0.707293	2.789644	2.553253	0.453719	0.327772	0.651274	0.486712	0.770742	0.645038	0.909971	0.702979	0.443154	0.40842	0.662084	0.501362	2.316878	2.187427	0.306612	0.226558	0.480605	0.376199	0.600553	0.510572	0.727834
V212_080316_BESS_FO_FT_CL0007_f_1.tsv	0.427166	0.459794	0.625717	0.626931	0.771595	0.733255	0.967631	0.883321	0.53243	0.538931	0.660059	0.616799	2.644598	2.489125	0.220638	0.263575	0.380434	0.41618	0.499931	0.520647	0.610088	0.622259	0.365282	0.402133	0.42116	0.432324	1.885262	1.803352	0.14592	0.176833	0.268326	0.324876	0.371836	0.424957	0.458703	0.522024	0.257385	0.319173	0.305024	0.333597	1.514444	1.395487	0.106989	0.129875	0.203698	0.256314	0.291798	0.355171	0.368763
V212_080316_DISK_A0014_f_1.tsv	1.287984	1.078799	1.528128	1.194685	1.572039	1.326338	1.761137	1.445208	0.710801	0.550964	1.536474	1.218684	3.327373	3.367795	0.699328	0.521965	0.914708	0.62023	1.009299	0.738091	1.150266	0.825883	0.555608	0.33011	0.940657	0.640163	2.662742	2.775378	0.435901	0.296047	0.628639	0.374135	0.731032	0.471982	0.847215	0.55193	0.448571	0.214211	0.647194	0.386645	2.249766	2.388149	0.298836	0.19369	0.467021	0.25239	0.576865	0.327613	0.681882
V212_080316_DISK_A0020_f_1.tsv	0.801771	0.990653	0.970004	1.149622	1.107993	1.233778	1.157036	1.334024	0.526848	0.536996	1.281346	1.208231	3.322785	3.483936	0.350931	0.452543	0.49191	0.575231	0.613698	0.685981	0.68428	0.765298	0.347996	0.318796	0.724261	0.618789	2.741936	2.802187	0.202394	0.250844	0.311364	0.338847	0.414915	0.428787	0.488383	0.511295	0.243672	0.202035	0.47419	0.369799	2.276337	2.430051	0.139325	0.164729	0.221957	0.224962	0.308551	0.296428	0.375526
V212_080316_DISK_C0015_f_1.tsv	0.87376	1.215594	1.037672	1.314216	1.162677	1.407233	1.229163	1.438252	0.525064	0.526825	1.244113	1.628106	3.687036	3.518658	0.384211	0.624528	0.525929	0.699777	0.641096	0.78831	0.723847	0.84455	0.339478	0.302643	0.677937	0.970147	2.763396	2.810298	0.214264	0.366095	0.320421	0.425678	0.418195	0.507003	0.502135	0.555157	0.230781	0.194515	0.423805	0.639863	2.349119	2.407079	0.14483	0.238062	0.22271	0.281275	0.30379	0.347927	0.377896
V212_080316_DISK_C0016_f_1.tsv	0.838745	1.567835	1.052611	1.64743	1.183894	1.775217	1.253369	1.801871	0.573169	0.666398	1.210949	1.787473	3.350596	3.429816	0.37307	0.932616	0.549835	1.027953	0.67765	1.132458	0.758665	1.168564	0.39385	0.448263	0.674937	1.107312	2.688033	2.797625	0.21451	0.603403	0.350239	0.690183	0.465004	0.780005	0.553879	0.838789	0.275959	0.315255	0.445556	0.762441	2.278787	2.364805	0.145795	0.413416	0.246836	0.4859	0.345592	0.568557	0.427055
V212_080316_DISK_CITY0011_f_1.tsv	0.866392	0.936959	1.079667	1.09863	1.186769	1.237273	1.296986	1.344346	0.594683	0.548586	1.086509	1.144083	3.403492	3.479514	0.391564	0.422379	0.576024	0.557594	0.686805	0.674381	0.795999	0.76634	0.413635	0.33907	0.574662	0.584852	2.685266	2.786776	0.226114	0.235951	0.370598	0.335137	0.480385	0.431682	0.577965	0.52227	0.294307	0.221162	0.371288	0.352818	2.263311	2.40473	0.154356	0.156969	0.264288	0.227404	0.362173	0.30606	0.450925
V212_080316_DISK_CITY0013_f_1.tsv	1.020769	1.330945	1.207608	1.429865	1.3192	1.501228	1.422705	1.609513	0.591032	0.556675	1.234808	1.458321	3.432789	3.518395	0.485778	0.716332	0.649875	0.802631	0.759949	0.872768	0.853228	0.957278	0.406182	0.324521	0.666163	0.832227	2.76736	2.797189	0.278892	0.429298	0.409382	0.49773	0.512478	0.562852	0.600802	0.63453	0.286403	0.207757	0.422664	0.522603	2.346105	2.399292	0.186338	0.280786	0.287628	0.333469	0.378314	0.388818	0.459394
V212_080316_DISK_D0012_f_1.tsv	0.925779	1.117859	1.101578	1.328272	1.279598	1.491533	1.486267	1.575478	0.723634	0.648087	1.121952	1.348831	3.063494	3.463718	0.49052	0.561468	0.686253	0.745819	0.830621	0.881618	0.97618	0.973746	0.579402	0.468134	0.703161	0.764604	2.344475	2.762304	0.316483	0.328961	0.519004	0.480902	0.649548	0.61022	0.76818	0.695404	0.478459	0.344559	0.529859	0.497233	1.948037	2.329298	0.223306	0.220137	0.413707	0.341738	0.540031	0.457924	0.641236
V212_080316_DISK_D0018_f_1.tsv	0.993406	1.196337	1.192029	1.325871	1.324484	1.448271	1.384461	1.48954	0.61425	0.558075	1.212198	1.402511	3.184047	3.495756	0.485042	0.61314	0.658358	0.732509	0.78137	0.844355	0.857333	0.903677	0.452254	0.368522	0.688017	0.783952	2.541959	2.811482	0.290823	0.359037	0.444263	0.459012	0.555898	0.553687	0.642873	0.615323	0.35132	0.255413	0.467196	0.497243	2.162024	2.416745	0.199351	0.234845	0.331437	0.313881	0.437129	0.393344	0.51485
V212_080316_DISK_PARK0017_f_1.tsv	0.585246	0.438301	0.748516	0.588968	0.898078	0.687769	1.014704	0.804625	0.547086	0.429712	0.752196	0.592887	2.742803	2.452055	0.305871	0.215892	0.449148	0.334488	0.555556	0.413312	0.651093	0.486396	0.395012	0.29259	0.448774	0.33481	2.036806	1.762243	0.201703	0.13995	0.336801	0.238463	0.426401	0.308138	0.50213	0.367945	0.310831	0.21828	0.336704	0.237757	1.639674	1.373613	0.14704	0.102254	0.265882	0.1818	0.350764	0.246379	0.415568
V212_080316_DISK_PARK0019_f_1.tsv	0.694289	0.498852	0.870332	0.665141	1.027266	0.771099	1.165833	0.889121	0.620148	0.464412	0.88632	0.66575	2.756748	2.478172	0.370885	0.229756	0.532782	0.357491	0.645149	0.451769	0.767851	0.541791	0.462196	0.301886	0.537219	0.357444	2.107006	1.777603	0.24763	0.148064	0.401148	0.243621	0.500621	0.324923	0.593642	0.398869	0.369913	0.215952	0.400829	0.243625	1.703692	1.382012	0.179617	0.108393	0.319596	0.18389	0.413124	0.250898	0.491979
V212_080316_FLOOR_A0004_f_1.tsv	1.583222	1.379422	1.649498	1.48143	1.759944	1.591886	1.793911	1.680288	0.62272	0.598769	1.95662	1.521254	3.575374	3.416306	0.934359	0.760877	0.998049	0.856572	1.070327	0.951184	1.15089	1.028767	0.39414	0.389941	1.259757	0.896136	2.795547	2.76442	0.604199	0.464512	0.665635	0.545526	0.728497	0.634647	0.801982	0.70317	0.269072	0.267839	0.894422	0.57805	2.384396	2.37472	0.413217	0.30675	0.466697	0.37238	0.520046	0.449855	0.589425
V212_080316_FLOOR_A0010_f_1.tsv	1.513946	0.789444	1.600813	0.897942	1.677873	0.997781	1.771333	1.131321	0.604454	0.419025	1.650031	1.093044	3.406989	3.670018	0.875611	0.320864	0.946092	0.401947	1.025268	0.495476	1.143732	0.57891	0.366098	0.223001	1.010801	0.534909	2.787588	2.805894	0.558594	0.174685	0.622442	0.225948	0.685641	0.298921	0.78885	0.359664	0.242427	0.140921	0.680754	0.311741	2.378275	2.396561	0.376891	0.117085	0.42792	0.152092	0.485847	0.204593	0.565724
V212_080316_FLOOR_C0005_f_1.tsv	1.943017	1.542997	1.99201	1.612064	2.108511	1.712594	2.139519	1.824933	0.750126	0.629015	2.171875	1.63652	3.33711	3.501123	1.281959	0.897357	1.349076	0.970676	1.393451	1.040976	1.462044	1.14725	0.498925	0.409599	1.525311	0.968232	2.734483	2.883351	0.916883	0.573304	0.9789	0.636012	1.033886	0.709276	1.093904	0.800202	0.358378	0.274933	1.141868	0.639011	2.326421	2.408301	0.677841	0.386236	0.73186	0.441375	0.78979	0.510569	0.836102
V212_080316_FLOOR_C0006_f_1.tsv	1.436634	1.078554	1.520805	1.188713	1.62681	1.357317	1.694006	1.458164	0.586422	0.534361	2.089986	1.465778	3.382825	3.320692	0.808964	0.530119	0.875539	0.622764	0.966481	0.754497	1.013299	0.817078	0.355545	0.32261	1.428974	0.846589	2.71587	2.747045	0.502999	0.301609	0.561026	0.374528	0.644057	0.479034	0.681823	0.544166	0.22851	0.211301	1.058219	0.541821	2.355647	2.395049	0.33515	0.198125	0.38505	0.253854	0.451267	0.333189	0.48573
V212_080316_FLOOR_CITY0001_f_1.tsv	1.089849	1.20157	1.127527	1.273254	1.184152	1.37042	1.252634	1.428544	0.411466	0.481621	2.107786	2.12802	3.537368	3.509831	0.525048	0.614037	0.56069	0.668219	0.613536	0.746858	0.665476	0.812859	0.192735	0.250752	1.425662	1.431311	2.760443	2.817496	0.29608	0.355426	0.321886	0.396348	0.362483	0.459016	0.401499	0.512965	0.117086	0.153442	1.049673	1.056502	2.348966	2.394291	0.192119	0.231045	0.210012	0.26008	0.238231	0.305064	0.267749
V212_080316_FLOOR_CITY0003_f_1.tsv	1.718538	1.050418	1.758008	1.121092	1.852548	1.183686	1.889109	1.26981	0.664971	0.428359	1.95203	1.360856	3.420482	3.433739	1.062127	0.496109	1.103082	0.549988	1.189366	0.613748	1.228642	0.682396	0.414231	0.217653	1.276624	0.751474	2.774948	2.746892	0.715577	0.27705	0.755584	0.318026	0.826348	0.366962	0.868342	0.420839	0.272917	0.138549	0.910018	0.462923	2.358684	2.350662	0.504983	0.18098	0.538762	0.210143	0.60312	0.247299	0.640116
V212_080316_FLOOR_D0002_f_1.tsv	1.419119	1.538733	1.519382	1.671081	1.673566	1.762962	1.739073	1.861146	0.581115	0.649586	1.922563	1.752289	3.474962	3.469173	0.796318	0.896049	0.887968	1.008445	0.988316	1.099653	1.07565	1.187478	0.373066	0.45543	1.26159	1.101068	2.801615	2.762829	0.492756	0.575707	0.575295	0.671624	0.658174	0.762758	0.728975	0.840891	0.250179	0.325953	0.895339	0.75035	2.396144	2.368632	0.327784	0.391493	0.393824	0.473739	0.461261	0.557814	0.530718
V212_080316_FLOOR_D0008_f_1.tsv	1.60351	1.27572	1.722484	1.405399	1.834187	1.554625	1.97876	1.626378	0.664679	0.597482	1.965661	1.462896	3.554318	3.46883	0.966068	0.675443	1.072032	0.795941	1.169431	0.908644	1.27896	1.000157	0.453993	0.401529	1.287645	0.852816	2.805033	2.768096	0.630343	0.402332	0.729512	0.499855	0.8191	0.603265	0.919548	0.68511	0.317201	0.275448	0.920517	0.543004	2.381114	2.396827	0.433408	0.264159	0.515453	0.341984	0.598743	0.431209	0.686787
V212_080316_FLOOR_PARK0007_f_1.tsv	0.75523	0.476712	0.896893	0.60891	1.037454	0.71218	1.101196	0.797739	0.506841	0.434386	0.94335	0.599861	2.880911	2.316964	0.361091	0.245169	0.490538	0.356947	0.596588	0.435342	0.668775	0.507282	0.363466	0.307142	0.514235	0.351062	2.163654	1.623976	0.229287	0.163673	0.347205	0.263211	0.437707	0.33421	0.49801	0.395112	0.287656	0.23855	0.36163	0.25957	1.765188	1.240382	0.165181	0.121178	0.268684	0.207681	0.350979	0.273614	0.405807
V212_080316_FLOOR_PARK0009_f_1.tsv	0.854235	0.472881	0.990194	0.620078	1.100246	0.723675	1.179686	0.818747	0.52726	0.455694	1.021381	0.626778	2.859391	2.4853	0.414422	0.234636	0.544368	0.356437	0.630735	0.444996	0.705273	0.520883	0.378421	0.310774	0.553127	0.36025	2.176687	1.814398	0.259599	0.154488	0.382956	0.255926	0.460095	0.334677	0.521459	0.400406	0.308419	0.23366	0.38711	0.258212	1.782139	1.418627	0.18624	0.112951	0.296622	0.199399	0.374339	0.268313	0.430068
V247_052316_BESS_FL_FT0001_f_1.tsv	1.207995	0.937265	1.403618	1.112967	1.466337	1.289752	1.739116	1.384545	0.697319	0.67693	1.377853	1.119265	3.564101	3.101892	0.642661	0.473275	0.836374	0.661389	0.986628	0.784711	1.116037	0.896658	0.586871	0.517005	0.82361	0.670772	2.722462	2.383746	0.39596	0.300826	0.594905	0.488503	0.728014	0.600045	0.844595	0.675043	0.487817	0.425089	0.585669	0.495915	2.254298	2.010863	0.271039	0.210491	0.460561	0.383734	0.592561	0.489932	0.692983
V247_052316_BESS_FO_CL_FT0005_f_1.tsv	0.064997	0.068563	0.101345	0.105943	0.107631	0.124084	0.120901	0.132217	0.105728	0.104084	0.145713	0.156339	0.365067	0.172066	0.053783	0.078132	0.095019	0.122481	0.131316	0.131317	0.163013	0.169028	0.098721	0.110564	0.105048	0.136211	0.283913	0.309972	0.044408	0.058996	0.079878	0.096416	0.114329	0.118373	0.147301	0.138709	0.079573	0.095327	0.0823	0.119388	0.175832	0.303536	0.037361	0.044614	0.066994	0.075937	0.096445	0.098732	0.12623
V247_052316_DISK_A0012_f_1.tsv	1.279253	1.126878	1.464829	1.329492	1.572623	1.4184	1.66834	1.550275	0.665804	0.599325	1.470889	1.317017	3.32101	3.472076	0.685	0.560853	0.866261	0.731406	0.975551	0.84485	1.07145	0.942169	0.511854	0.42691	0.864456	0.730777	2.660295	2.721967	0.417548	0.32449	0.578316	0.461258	0.693307	0.571326	0.791042	0.654782	0.40194	0.306935	0.583263	0.461582	2.281645	2.374303	0.282648	0.214072	0.425287	0.319935	0.534586	0.419552	0.625187
V247_052316_DISK_A0017_f_1.tsv	1.196034	1.48183	1.37	1.596496	1.504306	1.704547	1.585894	1.735163	0.637454	0.644147	1.399177	1.620436	3.537421	3.392214	0.624833	0.840442	0.8009	0.956413	0.92306	1.077773	0.991036	1.134447	0.499481	0.449684	0.81459	0.974797	2.674087	2.83226	0.373831	0.527838	0.536603	0.62809	0.653295	0.736534	0.738973	0.80598	0.393125	0.318023	0.551436	0.649148	2.268821	2.412903	0.251205	0.353619	0.394833	0.435305	0.505388	0.534879	0.587335
V247_052316_DISK_C0011_f_1.tsv	1.232287	1.35073	1.414567	1.503978	1.527699	1.628347	1.665036	1.724437	0.669222	0.638577	1.449622	1.498537	3.399962	3.490706	0.648551	0.729851	0.830056	0.870766	0.934127	0.986207	1.036833	1.107698	0.511485	0.450577	0.842621	0.870339	2.682971	2.848855	0.395427	0.442097	0.564543	0.561189	0.665685	0.678524	0.768907	0.770214	0.408429	0.319606	0.57067	0.56257	2.260718	2.449903	0.267336	0.291593	0.417356	0.388589	0.520001	0.492102	0.612426
V247_052316_DISK_C0014_f_1.tsv	1.135026	1.14156	1.336185	1.282612	1.467674	1.427431	1.545083	1.511587	0.629696	0.565006	1.32011	1.277553	3.457086	3.619179	0.574375	0.565769	0.766908	0.680885	0.899541	0.81705	0.968375	0.895615	0.505044	0.369257	0.760008	0.680959	2.699284	2.865445	0.342223	0.323535	0.518713	0.416761	0.642844	0.531571	0.729474	0.610392	0.394919	0.249738	0.515768	0.414249	2.289402	2.459431	0.229492	0.212188	0.380196	0.282655	0.500585	0.375745	0.586417
V247_052316_DISK_CITY0015_f_1.tsv	0.959527	1.018112	1.15331	1.20435	1.270424	1.311426	1.383039	1.431223	0.618973	0.599523	1.149039	1.208471	3.279999	3.42046	0.463085	0.483534	0.644924	0.655731	0.760857	0.75858	0.86095	0.874491	0.469603	0.42079	0.641804	0.650989	2.580593	2.736903	0.276478	0.277621	0.437737	0.417215	0.552385	0.520426	0.641084	0.613106	0.359242	0.301603	0.436793	0.415534	2.171021	2.324413	0.189455	0.185875	0.325483	0.294174	0.434278	0.389339	0.518825
V247_052316_DISK_CITY0018_f_1.tsv	0.988611	1.016502	1.162197	1.193847	1.276511	1.291235	1.42426	1.40505	0.641759	0.583961	1.169086	1.19595	3.104921	3.31733	0.492181	0.481674	0.672955	0.633442	0.782472	0.742137	0.894981	0.831048	0.498809	0.389781	0.676738	0.634466	2.448125	2.679678	0.301711	0.276989	0.47281	0.396048	0.579362	0.499529	0.670101	0.582348	0.394061	0.271806	0.474166	0.396087	2.054733	2.269402	0.209069	0.186114	0.360429	0.277331	0.465853	0.365786	0.548017
V247_052316_DISK_D0013_f_1.tsv	1.051547	1.2837	1.232264	1.440247	1.331681	1.584344	1.526673	1.732032	0.704427	0.676649	1.2353	1.567203	3.092356	3.386963	0.563387	0.683154	0.749922	0.848572	0.859834	0.996154	1.002668	1.103394	0.572229	0.488085	0.761631	0.937052	2.43808	2.799194	0.365601	0.407454	0.560808	0.554845	0.663502	0.692942	0.778861	0.784542	0.485799	0.367634	0.572254	0.631755	2.022942	2.39107	0.259808	0.269756	0.449671	0.396189	0.557322	0.517953	0.653967
V247_052316_DISK_D0020_f_1.tsv	1.087533	1.180421	1.268401	1.337238	1.360663	1.463082	1.541922	1.562945	0.691744	0.596731	1.273452	1.33728	3.094456	3.566712	0.570603	0.598072	0.770417	0.734862	0.878873	0.852649	1.004192	0.940774	0.565579	0.391969	0.773414	0.733616	2.446237	2.816264	0.360705	0.347219	0.56127	0.457449	0.669099	0.553862	0.765606	0.641372	0.477717	0.268037	0.560489	0.457964	2.051037	2.407932	0.251846	0.227409	0.439701	0.311676	0.553415	0.396036	0.64478
V247_052316_DISK_PARK0016_f_1.tsv	0.628787	0.527178	0.809971	0.707104	0.96059	0.824541	1.126691	0.952669	0.620139	0.544135	0.823058	0.711985	2.319268	2.49946	0.3275	0.256774	0.512321	0.4194	0.634013	0.526086	0.743004	0.619615	0.46917	0.378456	0.519326	0.423628	1.652508	1.813611	0.213499	0.164574	0.377669	0.293102	0.497349	0.395608	0.591348	0.47871	0.359369	0.273704	0.38155	0.295785	1.264229	1.420081	0.154742	0.119669	0.291796	0.219866	0.403059	0.310154	0.493695
V247_052316_DISK_PARK0019_f_1.tsv	0.570717	0.492906	0.749559	0.658228	0.885894	0.780733	1.050337	0.914597	0.60288	0.498771	0.750321	0.659723	2.684207	2.323848	0.302644	0.233673	0.47166	0.377022	0.587336	0.474154	0.701568	0.565313	0.436065	0.333988	0.469701	0.375164	1.990975	1.644693	0.195977	0.146742	0.351391	0.26334	0.456477	0.350407	0.547906	0.420382	0.336098	0.24324	0.349968	0.261193	1.591813	1.261387	0.140343	0.105421	0.272744	0.195652	0.372298	0.273558	0.452119
V247_052316_FL_A0002_f_1.tsv	1.724056	1.881662	1.813307	1.910277	1.897991	1.909959	1.928823	1.963016	0.652546	0.692558	1.934242	2.22269	3.281489	3.628107	1.075262	1.223581	1.15385	1.240896	1.206594	1.277406	1.278948	1.329117	0.419316	0.402792	1.260517	1.536641	2.754655	2.727292	0.723057	0.858948	0.790719	0.875905	0.85162	0.916629	0.918404	0.951009	0.285359	0.258914	0.892812	1.141024	2.39463	2.351832	0.509503	0.628423	0.567918	0.642353	0.621272	0.678671	0.689112
V247_052316_FL_A0007_f_1.tsv	1.930802	2.454851	1.981606	2.511382	2.007693	2.503388	2.153153	2.588542	0.714941	1.045329	2.035157	2.551528	3.590174	3.454702	1.264806	1.763434	1.315824	1.805295	1.340019	1.836639	1.437371	1.899462	0.465044	0.647205	1.334929	1.822035	2.795483	2.716527	0.902615	1.377749	0.955039	1.410689	0.966896	1.449321	1.064739	1.499771	0.32412	0.481118	0.96094	1.443433	2.380308	2.32499	0.667659	1.11293	0.715283	1.140939	0.732723	1.183444	0.812285
V247_052316_FL_C0001_f_1.tsv	1.545117	1.834283	1.626523	1.913411	1.698784	1.926687	1.801357	2.002018	0.594696	0.702182	1.644841	2.269955	3.471708	3.486865	0.904569	1.171187	0.975713	1.21835	1.04162	1.267887	1.135006	1.338633	0.357446	0.428796	1.01319	1.56759	2.766563	2.747566	0.580788	0.812606	0.643403	0.849155	0.707594	0.890166	0.77271	0.961447	0.228314	0.279588	0.682904	1.176056	2.38902	2.362774	0.394323	0.586584	0.445372	0.619347	0.507662	0.655434	0.561969
V247_052316_FL_C0004_f_1.tsv	1.228635	2.168182	1.325231	2.172357	1.455268	2.24415	1.528131	2.260079	0.536759	0.857887	1.598952	2.272035	3.437913	3.40886	0.639703	1.506155	0.725327	1.538041	0.839344	1.581592	0.894102	1.633059	0.330697	0.557945	0.944704	1.599622	2.798469	2.764146	0.375463	1.12506	0.448025	1.157631	0.536312	1.209917	0.597694	1.254932	0.220742	0.416386	0.622712	1.216166	2.408148	2.359653	0.246168	0.870653	0.302308	0.904799	0.375513	0.95163	0.429923
V247_052316_FL_CITY0005_f_1.tsv	1.532694	1.716478	1.626234	1.769619	1.713063	1.839441	1.83492	1.84156	0.612391	0.658773	1.652739	1.821168	3.431295	3.451354	0.894666	1.063259	0.983879	1.111739	1.052774	1.16372	1.142125	1.219	0.388194	0.409325	1.00499	1.147375	2.774152	2.750615	0.573548	0.718064	0.650651	0.759961	0.71478	0.810905	0.794754	0.860613	0.259358	0.27242	0.664827	0.792491	2.376853	2.356101	0.390027	0.506777	0.453049	0.542852	0.508265	0.590135	0.58072
V247_052316_FL_CITY0008_f_1.tsv	1.542595	1.439384	1.617616	1.501285	1.668639	1.562422	1.769388	1.621942	0.594306	0.549239	1.686764	1.517251	3.49586	3.173545	0.902035	0.812671	0.978777	0.861297	1.03703	0.93045	1.125371	0.974035	0.365483	0.31051	1.029074	0.879439	2.801785	2.538052	0.579154	0.506803	0.644809	0.548399	0.707317	0.605499	0.7726	0.647738	0.243931	0.200607	0.688376	0.561038	2.368124	2.122377	0.393854	0.337333	0.447637	0.371679	0.502541	0.417424	0.563792
V247_052316_FL_D0003_f_1.tsv	1.39365	1.944364	1.484383	2.000199	1.578016	1.964487	1.619279	2.099661	0.577473	0.731518	1.608296	2.200963	3.330404	3.319459	0.777589	1.269814	0.862564	1.319313	0.949879	1.349338	1.021538	1.427704	0.363777	0.455832	0.955476	1.500983	2.770119	2.775699	0.479426	0.906308	0.551939	0.953711	0.630005	0.984018	0.70287	1.0395	0.242321	0.3041	0.630077	1.111808	2.394762	2.367066	0.318679	0.668747	0.379732	0.714391	0.447329	0.74148	0.513085
V247_052316_FL_D0010_f_1.tsv	1.573368	1.679167	1.663667	1.694876	1.741888	1.748423	1.821165	1.816542	0.62555	0.591471	1.828491	1.883268	3.365989	3.528987	0.935126	1.020955	1.022661	1.056753	1.096657	1.086961	1.194064	1.14219	0.424257	0.329031	1.145798	1.224797	2.770479	2.708359	0.606671	0.680541	0.688347	0.712784	0.75779	0.739876	0.837941	0.787066	0.295686	0.2046	0.794585	0.859348	2.410543	2.318364	0.41573	0.474347	0.48539	0.502218	0.550767	0.526946	0.624386
V247_052316_FL_PARK0006_f_1.tsv	0.480498	0.277217	0.612534	0.373256	0.714523	0.455189	0.799302	0.526275	0.426758	0.303003	0.672048	0.359715	2.595548	1.589559	0.218012	0.150445	0.340325	0.22844	0.422468	0.285917	0.490381	0.330898	0.291731	0.208421	0.369215	0.21105	1.890587	0.942444	0.134348	0.109161	0.234155	0.167789	0.31443	0.218739	0.373063	0.260654	0.210777	0.156711	0.256448	0.153629	1.502137	0.611059	0.096147	0.086519	0.173697	0.135051	0.247453	0.177993	0.304034
V247_052316_FL_PARK0009_f_1.tsv	0.763009	0.556024	0.884882	0.663882	0.98197	0.750432	1.047299	0.818166	0.507756	0.411722	0.886087	0.657133	2.67828	2.324103	0.364178	0.264362	0.490449	0.362501	0.576988	0.434131	0.638173	0.489183	0.376137	0.288944	0.494709	0.35147	2.007507	1.645915	0.230779	0.172698	0.35008	0.259964	0.43485	0.322078	0.489549	0.372636	0.299317	0.224375	0.353174	0.252984	1.618156	1.256161	0.166543	0.126602	0.272233	0.204083	0.354838	0.260605	0.409009
V348_060116_BESS_FO_FT_CL0027_f_1.tsv	0.48506	0.332716	0.672273	0.457498	0.810431	0.5581	0.88899	0.703461	0.51793	0.406613	0.679504	0.48927	3.072443	2.522798	0.237339	0.193821	0.402149	0.305777	0.528381	0.388904	0.637525	0.455241	0.360629	0.294787	0.426961	0.317805	2.281086	1.837417	0.1531	0.131178	0.281955	0.236098	0.394085	0.309932	0.488888	0.378184	0.266367	0.231965	0.303346	0.242529	1.856413	1.432256	0.110307	0.096115	0.215141	0.190515	0.304721	0.261547	0.39929
V348_060116_BESS_FL_FT_CL0021_f_1.tsv	1.022995	0.67869	1.242	0.850258	1.44875	0.948808	1.56487	1.069291	0.583906	0.481723	1.301717	0.871387	3.396743	2.926181	0.49221	0.305738	0.656143	0.45194	0.840954	0.537552	0.942858	0.622352	0.426299	0.341471	0.727693	0.466927	2.714352	2.431611	0.281396	0.184865	0.424661	0.302441	0.568229	0.391206	0.68313	0.454984	0.312823	0.257826	0.474552	0.321937	2.29761	1.985842	0.18781	0.131111	0.299083	0.227554	0.414057	0.316627	0.524173
V348_060116_DISK_A0013_f_1.tsv	0.753746	0.563827	0.948252	0.691805	1.056437	0.785886	1.137552	0.838286	0.534345	0.360057	0.952692	0.698038	3.432015	3.515801	0.319216	0.211288	0.473479	0.290977	0.58034	0.369882	0.672088	0.434818	0.343462	0.182963	0.484299	0.293292	2.711885	2.775139	0.181258	0.121985	0.293591	0.169159	0.393313	0.225271	0.478244	0.281871	0.233793	0.115208	0.30132	0.169163	2.304016	2.388519	0.124335	0.085564	0.206382	0.117386	0.290909	0.156222	0.366959
V348_060116_DISK_A0014_f_1.tsv	0.022312	0.029014	0.022652	0.038878	0.018693	0.040793	0.022977	0.045879	0.023118	0.03117	0.06738	0.038031	0.056202	0.029059	0.03355	0.026217	0.043719	0.035771	0.044447	0.046178	0.047303	0.054197	0.036581	0.030238	0.056387	0.03687	0.150455	0.085193	0.029381	0.024932	0.048788	0.033328	0.057626	0.044685	0.06812	0.05346	0.042958	0.026098	0.047037	0.03216	0.200693	0.143971	0.026296	0.022134	0.044804	0.029442	0.056743	0.036333	0.064804
V348_060116_DISK_C0011_f_1.tsv	0.763921	0.594844	0.940323	0.748482	1.059913	0.865147	1.170584	0.969368	0.545295	0.435157	0.950266	0.767506	3.352657	3.51055	0.325341	0.22621	0.485024	0.329528	0.596246	0.43776	0.695851	0.531201	0.364888	0.232642	0.484055	0.338105	2.721233	2.884226	0.186318	0.129727	0.308073	0.192908	0.412434	0.274386	0.50295	0.352606	0.249314	0.144072	0.30677	0.198694	2.279302	2.437635	0.127473	0.090832	0.217018	0.133139	0.309488	0.189745	0.392925
V348_060116_DISK_C0018_f_1.tsv	0.85509	0.416637	1.034132	0.595516	1.134042	0.701724	1.270766	0.821387	0.558028	0.389201	1.074194	0.598219	3.322774	3.336694	0.384839	0.155855	0.547785	0.249205	0.656063	0.341373	0.765525	0.436916	0.39808	0.189001	0.574182	0.254708	2.592656	2.702096	0.221801	0.093051	0.356002	0.146418	0.463492	0.209324	0.551232	0.285172	0.286494	0.116377	0.379029	0.150132	2.252049	2.321803	0.1504	0.066426	0.255052	0.102643	0.351941	0.145882	0.433381
V348_060116_DISK_CITY0015_f_1.tsv	0.586936	0.441125	0.77991	0.617443	0.895887	0.737408	1.008587	0.840806	0.530453	0.426894	0.780684	0.618615	3.299899	3.427515	0.244436	0.172541	0.40825	0.28438	0.53045	0.386836	0.620668	0.474509	0.347289	0.228732	0.408825	0.284927	2.594484	2.673556	0.144455	0.103222	0.262399	0.172382	0.37379	0.248569	0.463591	0.321176	0.231624	0.144495	0.262363	0.173457	2.196219	2.265605	0.101127	0.073151	0.186157	0.121271	0.278175	0.176813	0.359833
V348_060116_DISK_CITY0017_f_1.tsv	0.669571	0.449057	0.865172	0.624515	0.985747	0.749999	1.063642	0.844614	0.545074	0.428654	0.870284	0.635135	3.28813	3.357083	0.286328	0.177076	0.449156	0.285028	0.570649	0.388574	0.648183	0.471358	0.363103	0.228217	0.452385	0.292664	2.581471	2.618023	0.168973	0.10584	0.291171	0.175915	0.401698	0.250267	0.484018	0.321096	0.249842	0.147067	0.291535	0.180722	2.173883	2.20619	0.117884	0.075425	0.208901	0.124455	0.301798	0.180248	0.380476
V348_060116_DISK_D0012_f_1.tsv	0.605851	0.409773	0.80001	0.573376	0.921238	0.668927	0.997017	0.767169	0.517124	0.392983	0.804459	0.572036	3.238915	3.441443	0.250575	0.158191	0.411985	0.267158	0.528326	0.361131	0.603448	0.445538	0.339792	0.217186	0.415909	0.264739	2.61688	2.681814	0.145569	0.09529	0.261557	0.160937	0.370438	0.236897	0.44975	0.308674	0.226536	0.136533	0.261469	0.160552	2.207989	2.261673	0.10161	0.068613	0.183319	0.113308	0.274602	0.167608	0.351821
V348_060116_DISK_D0016_f_1.tsv	0.742747	0.641659	0.968139	0.776712	1.073725	0.891859	1.182444	0.978862	0.572919	0.409809	0.977295	0.795837	3.39717	3.429807	0.323664	0.243792	0.508304	0.328531	0.641488	0.426888	0.741861	0.510817	0.40641	0.203296	0.514713	0.342803	2.675657	2.808463	0.188582	0.135522	0.331159	0.185298	0.457017	0.250978	0.550141	0.319404	0.283293	0.124358	0.334585	0.193211	2.22161	2.418667	0.130646	0.093534	0.2366	0.12619	0.342732	0.171192	0.434503
V348_060116_DISK_PARK0019_f_1.tsv	0.68615	0.392286	0.895803	0.571409	1.007205	0.69207	1.157511	0.804224	0.625527	0.493315	0.89261	0.582989	3.063749	2.515298	0.3193	0.20064	0.522961	0.331629	0.645364	0.438645	0.75038	0.52909	0.461635	0.310392	0.522081	0.341261	2.386914	1.819915	0.19329	0.137512	0.360593	0.23285	0.486458	0.318191	0.584051	0.395974	0.332732	0.221906	0.362173	0.239961	1.993307	1.428323	0.135013	0.102983	0.265194	0.180693	0.381506	0.248234	0.475753
V348_060116_DISK_PARK0020_f_1.tsv	0.69755	0.346483	0.896836	0.506275	1.010725	0.613605	1.114878	0.718681	0.565742	0.427081	0.900356	0.510317	3.235221	2.401121	0.311724	0.175369	0.485648	0.283251	0.597887	0.373344	0.681583	0.451525	0.395908	0.261113	0.490575	0.286058	2.519792	1.721794	0.186779	0.120548	0.325174	0.198158	0.434753	0.268431	0.516682	0.333918	0.284395	0.186724	0.327552	0.199788	2.105656	1.330408	0.130445	0.090678	0.237209	0.15516	0.336094	0.209454	0.414672
V348_060116_FL_A0003_f_1.tsv	1.260555	1.494507	1.371922	1.545889	1.457843	1.570352	1.579818	1.630855	0.564805	0.520294	1.363727	1.781295	3.525047	3.41637	0.661556	0.85947	0.760966	0.907725	0.84773	0.923538	0.96765	0.96787	0.344199	0.264883	0.759899	1.121585	2.874175	2.690595	0.39129	0.54353	0.469598	0.58226	0.543338	0.592776	0.648833	0.631983	0.223286	0.159567	0.469763	0.762647	2.416014	2.32231	0.256784	0.364636	0.319192	0.394634	0.378372	0.403146	0.468119
V348_060116_FL_A0008_f_1.tsv	0.539195	0.829788	0.700348	0.93339	0.807005	1.003894	0.917138	1.125576	0.410597	0.432398	0.717555	0.977999	3.348205	3.513597	0.201184	0.345956	0.296593	0.423656	0.389921	0.498956	0.487705	0.591983	0.200892	0.225547	0.309944	0.448481	2.805485	2.827407	0.114153	0.190413	0.168341	0.241293	0.23468	0.301317	0.307858	0.374405	0.123402	0.14084	0.179504	0.253578	2.437216	2.427231	0.078977	0.128823	0.115192	0.162219	0.161426	0.207035	0.21436
V348_060116_FL_C0001_f_1.tsv	1.411719	1.937063	1.53254	2.000425	1.633298	2.10267	1.737111	2.087689	0.617911	0.750964	1.56123	2.387982	3.520135	3.366562	0.78302	1.274683	0.89269	1.314915	0.990734	1.406043	1.097606	1.417944	0.406503	0.474304	0.907203	1.690061	2.83635	2.706873	0.482707	0.896838	0.573159	0.935633	0.663366	1.01334	0.757348	1.036215	0.27144	0.323543	0.582543	1.302328	2.438574	2.337946	0.320699	0.666633	0.391855	0.700462	0.469275	0.765026	0.552401
V348_060116_FL_C0007_f_1.tsv	0.516321	0.600855	0.672435	0.71263	0.793827	0.775317	0.903611	0.901555	0.398469	0.310012	0.674599	0.710416	3.508342	3.561374	0.193788	0.222855	0.287436	0.286459	0.392367	0.339699	0.480943	0.429398	0.206638	0.151137	0.294549	0.286719	2.811585	2.886308	0.112841	0.124085	0.168309	0.161259	0.240218	0.200613	0.31408	0.259461	0.126594	0.096102	0.172218	0.161927	2.401328	2.447502	0.078862	0.086509	0.116166	0.110418	0.166341	0.139722	0.21964
V348_060116_FL_CITY0004_f_1.tsv	0.704785	0.993048	0.856381	1.102971	0.936084	1.20244	1.050043	1.276896	0.436133	0.463879	0.872032	1.105128	3.398863	3.3998	0.28739	0.456533	0.396158	0.547089	0.479937	0.633288	0.57193	0.700134	0.248068	0.261349	0.40302	0.548469	2.779471	2.711806	0.162846	0.253759	0.235897	0.320828	0.30613	0.390169	0.376298	0.447103	0.162332	0.171501	0.239172	0.321721	2.359551	2.317581	0.111306	0.166746	0.162998	0.214642	0.217953	0.269435	0.275337
V348_060116_FL_CITY0006_f_1.tsv	0.548409	0.847738	0.685705	0.931627	0.813502	1.011136	0.878625	1.082159	0.394693	0.385541	0.685781	0.991655	3.455915	3.4307	0.210711	0.363222	0.303942	0.424482	0.396913	0.488363	0.471262	0.552073	0.213213	0.191829	0.305192	0.458224	2.696901	2.732999	0.122343	0.200129	0.183673	0.241341	0.251602	0.287426	0.316028	0.335972	0.138659	0.122639	0.183651	0.259929	2.290227	2.336956	0.085902	0.133802	0.129723	0.162523	0.180035	0.196882	0.231392
V348_060116_FL_D0002_f_1.tsv	1.199562	1.716394	1.358648	1.752556	1.462088	1.896743	1.545478	1.913081	0.611059	0.689574	1.34776	1.917472	3.453812	3.494939	0.613429	1.050819	0.753276	1.104869	0.868829	1.209652	0.94312	1.245438	0.41024	0.444233	0.758683	1.253081	2.752881	2.803425	0.36038	0.704921	0.476498	0.759902	0.574144	0.837676	0.664518	0.89508	0.284535	0.300439	0.480053	0.889387	2.383739	2.373092	0.237714	0.495227	0.328741	0.545246	0.413645	0.61474	0.504669
V348_060116_FL_D0005_f_1.tsv	0.790265	0.828538	0.890843	0.924708	0.995176	0.978443	1.039208	1.045812	0.386217	0.34649	0.874875	0.920088	3.571324	3.437775	0.329179	0.34334	0.412636	0.406758	0.48535	0.449723	0.567281	0.511963	0.215069	0.169146	0.407771	0.407053	2.822061	2.800048	0.181003	0.186885	0.236814	0.224304	0.296022	0.260187	0.370833	0.307628	0.136989	0.106341	0.233665	0.225588	2.406361	2.431806	0.121247	0.125461	0.160246	0.14943	0.204248	0.175517	0.263349
V348_060116_FL_PARK0009_f_1.tsv	0.756098	0.300656	0.927012	0.425569	1.075531	0.534434	1.166319	0.613506	0.559862	0.348259	0.941124	0.422648	3.067565	2.211854	0.338442	0.155085	0.488883	0.237264	0.609766	0.307935	0.707925	0.369359	0.370582	0.21376	0.495859	0.235765	2.364886	1.533103	0.202571	0.107521	0.323205	0.168465	0.423479	0.222988	0.508916	0.269879	0.266459	0.156788	0.326638	0.167733	1.952928	1.149024	0.142726	0.082043	0.236563	0.133166	0.322641	0.176277	0.398279
V348_060116_FL_PARK0010_f_1.tsv	0.627635	0.402078	0.831148	0.554494	0.960701	0.667886	1.05638	0.766605	0.544143	0.434677	0.833295	0.552193	3.277041	2.507636	0.263739	0.19653	0.431058	0.311217	0.55216	0.403719	0.653035	0.474871	0.352604	0.279488	0.431915	0.308701	2.571404	1.805822	0.154434	0.132808	0.274283	0.216783	0.384016	0.291649	0.477557	0.353811	0.235145	0.200887	0.27483	0.216484	2.179168	1.409267	0.107873	0.101603	0.19296	0.166629	0.28307	0.228269	0.366309
V367_102716_BESS_FL_FT_CL0001_f_1.tsv	0.510734	0.965081	0.665239	1.112174	0.751427	1.369653	0.803563	1.333452	0.337523	0.577794	0.777029	1.119897	3.386809	3.363457	0.187635	0.4436	0.269587	0.596224	0.33888	0.768125	0.413489	0.857425	0.176028	0.407493	0.345788	0.601384	2.755452	2.545883	0.108957	0.257543	0.159461	0.381179	0.208249	0.517046	0.269319	0.61962	0.113024	0.290462	0.196007	0.380329	2.369545	2.215258	0.076293	0.17473	0.108188	0.272574	0.146872	0.377437	0.194097
V367_102716_BESS_FO_FT_CL0008_f_1.tsv	0.649799	0.648911	0.814807	0.797538	0.952855	0.911264	1.00093	1.125179	0.467838	0.498982	0.879872	0.844286	3.243336	3.122994	0.286624	0.314104	0.413102	0.458833	0.512595	0.549542	0.582824	0.646941	0.321377	0.386357	0.447493	0.469749	2.648232	2.45847	0.171304	0.194034	0.28422	0.340253	0.370218	0.428669	0.436961	0.500784	0.240071	0.314715	0.311893	0.345466	2.174501	2.050298	0.120084	0.135313	0.212963	0.265301	0.291604	0.356601	0.354569
V367_102716_DISK_A0017_f_1.tsv	0.720437	1.023502	0.823156	1.148877	0.93629	1.287164	1.028667	1.284582	0.404648	0.49431	0.823684	1.159974	3.222999	3.471966	0.291969	0.47758	0.378183	0.582703	0.461977	0.690557	0.533408	0.715698	0.229685	0.299407	0.38608	0.595765	2.70779	2.800404	0.1631	0.268139	0.225551	0.347994	0.2941	0.434767	0.351039	0.473311	0.153696	0.206798	0.233484	0.357388	2.234142	2.364563	0.111337	0.176615	0.15651	0.237413	0.210186	0.30667	0.259158
V367_102716_DISK_A0020_f_1.tsv	0.893095	0.910722	1.062161	1.020074	1.138506	1.112169	1.224112	1.178554	0.4759	0.468856	1.048782	1.050022	3.311683	3.203222	0.400136	0.401694	0.527324	0.505924	0.609228	0.592041	0.701598	0.673825	0.303506	0.28352	0.527175	0.518913	2.723608	2.682488	0.225887	0.223718	0.315488	0.300428	0.393449	0.373341	0.47355	0.440135	0.202388	0.189686	0.315406	0.30744	2.302454	2.310789	0.153136	0.148317	0.21715	0.204677	0.281612	0.26487	0.352781
V367_102716_DISK_C0011_f_1.tsv	0.84815	1.139832	1.000922	1.274121	1.110054	1.438782	1.181976	1.474737	0.507196	0.595107	0.998937	1.28174	3.511056	3.623452	0.366613	0.568531	0.493674	0.701193	0.596756	0.826204	0.676351	0.933665	0.31303	0.396389	0.490521	0.704187	2.770915	2.751031	0.206431	0.329286	0.296366	0.436026	0.386791	0.545864	0.460499	0.641613	0.208797	0.271962	0.298405	0.438247	2.350936	2.359581	0.140257	0.216937	0.204813	0.299331	0.278601	0.391731	0.343708
V367_102716_DISK_C0016_f_1.tsv	0.845058	1.261077	1.022448	1.375463	1.134769	1.479617	1.189231	1.579585	0.519606	0.604936	1.02696	1.425742	3.465251	3.539161	0.364845	0.666896	0.509647	0.782191	0.62381	0.875803	0.695642	0.961858	0.339901	0.392453	0.508403	0.807176	2.726967	2.812944	0.205414	0.395177	0.311651	0.495658	0.412565	0.584602	0.488832	0.658309	0.229201	0.271073	0.311392	0.511184	2.334147	2.41367	0.138565	0.259604	0.215527	0.339067	0.300918	0.419283	0.372695
V367_102716_DISK_CITY0013_f_1.tsv	1.046952	1.086655	1.198961	1.235477	1.309719	1.332941	1.400455	1.453783	0.544397	0.561252	1.193472	1.293333	3.417119	3.440909	0.498951	0.526147	0.633175	0.651406	0.739151	0.760324	0.816675	0.851639	0.362475	0.355449	0.632846	0.703165	2.732546	2.807283	0.28338	0.299234	0.394121	0.39788	0.492204	0.489643	0.565492	0.5785	0.257484	0.237625	0.394184	0.434651	2.339389	2.409777	0.187497	0.196191	0.273757	0.269078	0.3606	0.346768	0.42777
V367_102716_DISK_CITY0015_f_1.tsv	0.90145	1.134886	1.04677	1.237146	1.151065	1.333996	1.219972	1.397871	0.49339	0.528443	1.051537	1.295086	3.432751	3.525273	0.402002	0.55916	0.522914	0.654103	0.63093	0.744744	0.701374	0.806777	0.320334	0.318197	0.522716	0.703474	2.779251	2.811938	0.224504	0.320115	0.316695	0.395467	0.413053	0.471295	0.484937	0.533417	0.214143	0.21221	0.315923	0.432646	2.375672	2.394666	0.150265	0.208865	0.217495	0.266179	0.296031	0.330369	0.364636
V367_102716_DISK_D0012_f_1.tsv	0.690562	1.238351	0.878054	1.393962	0.985011	1.538262	1.084823	1.558495	0.501204	0.615715	0.894977	1.431345	3.284521	3.497284	0.282524	0.644244	0.423365	0.787652	0.526027	0.91582	0.619802	0.970605	0.305142	0.422034	0.4265	0.816244	2.695191	2.849105	0.161	0.381174	0.256638	0.503434	0.349926	0.618479	0.428827	0.682405	0.200713	0.300168	0.260241	0.523463	2.272357	2.366849	0.111527	0.251108	0.179185	0.347825	0.255257	0.445361	0.325355
V367_102716_DISK_D0019_f_1.tsv	0.675801	1.159658	0.881702	1.344577	1.021527	1.47601	1.080582	1.54511	0.552355	0.629016	0.877326	1.394667	3.258554	3.480634	0.280925	0.585998	0.454663	0.745438	0.585409	0.88062	0.672498	0.968214	0.372364	0.442796	0.45379	0.785772	2.639175	2.828499	0.162427	0.34232	0.289004	0.475304	0.409425	0.595387	0.495496	0.68802	0.250077	0.313411	0.28985	0.502695	2.213033	2.409397	0.113057	0.226751	0.203123	0.330461	0.302994	0.436343	0.389551
V367_102716_DISK_PARK0014_f_1.tsv	0.694747	0.611721	0.900697	0.779985	1.013412	0.906022	1.166008	1.035334	0.610537	0.563794	0.884274	0.779993	3.158576	2.679077	0.31792	0.320712	0.512844	0.465484	0.627988	0.569763	0.740827	0.663092	0.440273	0.408541	0.509895	0.465583	2.459159	2.018215	0.190402	0.213872	0.351528	0.3463	0.468546	0.438334	0.566418	0.512609	0.317967	0.32129	0.351031	0.347983	2.06233	1.613636	0.13219	0.156091	0.256788	0.277567	0.365321	0.361676	0.459832
V367_102716_DISK_PARK0018_f_1.tsv	0.754713	0.492676	0.962223	0.65602	1.09741	0.761221	1.228457	0.877655	0.612787	0.529337	0.958831	0.660977	3.141249	2.486982	0.349983	0.267729	0.535462	0.410862	0.660521	0.513438	0.770115	0.605746	0.440825	0.377989	0.534361	0.413698	2.491706	1.809877	0.21142	0.184283	0.367774	0.305742	0.483238	0.39709	0.582154	0.477924	0.325508	0.289605	0.367014	0.306502	2.08032	1.416021	0.147098	0.136814	0.272096	0.243818	0.37836	0.32323	0.46952
V367_102716_FLOOR_A0007_f_1.tsv	2.294627	2.443089	2.355575	2.469934	2.290217	2.527885	2.539379	2.677405	0.948999	0.990859	2.307435	2.64576	3.350517	3.229972	1.610315	1.749451	1.654919	1.756833	1.667626	1.767499	1.790428	1.811184	0.608066	0.590334	1.661967	1.914774	2.672605	2.669625	1.233318	1.349742	1.259506	1.347145	1.296393	1.368482	1.386111	1.397321	0.454095	0.417353	1.2667	1.531159	2.292557	2.256781	0.971366	1.096496	1.002101	1.095218	1.044315	1.109397	1.116486
V367_102716_FLOOR_A0010_f_1.tsv	1.714301	1.588531	1.80457	1.663624	1.906819	1.720617	1.939986	1.795662	0.689279	0.588888	1.879617	1.842794	3.220874	3.275571	1.060711	0.940588	1.145407	1.007913	1.242928	1.059462	1.276529	1.119652	0.448824	0.351762	1.215472	1.187565	2.732929	2.76985	0.714283	0.605613	0.791834	0.665791	0.868167	0.715645	0.922648	0.763297	0.315663	0.236561	0.852633	0.826364	2.35433	2.373737	0.503655	0.411502	0.571962	0.463889	0.637048	0.507665	0.688633
V367_102716_FLOOR_C0001_f_1.tsv	1.973528	1.709711	2.057617	1.78411	2.165497	1.892267	2.134035	1.872302	0.801344	0.651765	2.22376	1.883245	3.528742	3.449618	1.29796	1.064012	1.370822	1.125634	1.446705	1.211374	1.505399	1.246292	0.5448	0.400606	1.504781	1.220215	2.805203	2.733373	0.926831	0.715879	1.00724	0.771601	1.067994	0.853184	1.138119	0.879315	0.405782	0.275752	1.129937	0.849331	2.402583	2.306855	0.689183	0.506275	0.763424	0.557822	0.818845	0.626755	0.887952
V367_102716_FLOOR_C0006_f_1.tsv	1.764605	2.104087	1.837394	2.130657	1.884642	2.123729	1.885429	2.228347	0.697385	0.789646	1.966849	2.190688	3.576485	3.235301	1.098025	1.430596	1.166268	1.461703	1.225527	1.494916	1.286537	1.537968	0.454063	0.482857	1.310879	1.504257	2.79301	2.705719	0.749177	1.05178	0.814921	1.079407	0.872816	1.120831	0.919611	1.156397	0.312902	0.33075	0.935076	1.117289	2.383503	2.308962	0.533754	0.802757	0.590598	0.829508	0.641584	0.869322	0.693991
V367_102716_FLOOR_CITY0003_f_1.tsv	1.995339	2.255512	2.043995	2.249171	2.107017	2.275072	2.179999	2.287697	0.809714	0.876925	2.045351	2.423118	3.446426	3.260706	1.321973	1.566015	1.376929	1.573407	1.451128	1.617472	1.508658	1.637397	0.523623	0.529974	1.382999	1.746003	2.745131	2.704087	0.953028	1.170399	1.002625	1.182549	1.074111	1.21771	1.138404	1.250127	0.373925	0.368662	1.010156	1.354306	2.358184	2.326192	0.711402	0.903267	0.757221	0.913648	0.823315	0.946896	0.882319
V367_102716_FLOOR_CITY0005_f_1.tsv	1.983016	1.874352	2.013845	1.8769	2.074144	1.942161	2.195595	1.961474	0.780395	0.685905	2.034976	2.071231	3.508842	3.269119	1.305958	1.221601	1.355361	1.246791	1.422716	1.304003	1.499604	1.30704	0.511432	0.408261	1.366657	1.41062	2.795651	2.739708	0.935204	0.865289	0.981933	0.894257	1.052497	0.946038	1.115357	0.951384	0.369639	0.268534	0.99082	1.032811	2.363625	2.358372	0.693916	0.630248	0.737956	0.657166	0.803519	0.705256	0.865052
V367_102716_FLOOR_D0002_f_1.tsv	1.9502	1.620114	2.032685	1.620301	2.12448	1.688116	2.050494	1.688835	0.766913	0.566031	1.999112	2.201285	3.707772	3.26806	1.276827	0.962069	1.344205	0.964777	1.422217	1.013354	1.457682	1.014396	0.510559	0.300625	1.339895	1.480198	2.788046	2.73289	0.91053	0.634572	0.980644	0.637094	1.050628	0.682558	1.114587	0.685839	0.373809	0.181521	0.974956	1.092545	2.375332	2.309101	0.673317	0.432924	0.736432	0.434995	0.794398	0.473304	0.861563
V367_102716_FLOOR_D0009_f_1.tsv	2.05407	2.304307	2.090765	2.345677	2.172988	2.347821	2.324438	2.341533	0.805814	0.880158	2.108816	2.312012	3.445979	3.445322	1.38418	1.61165	1.441904	1.655001	1.484316	1.683783	1.561141	1.708615	0.534036	0.539721	1.444822	1.657419	2.738683	2.769532	1.009107	1.23311	1.0578	1.269919	1.104608	1.27939	1.18025	1.302382	0.39061	0.378875	1.056272	1.265158	2.368635	2.328606	0.760845	0.969572	0.805209	0.996004	0.848514	1.010059	0.918981
V367_102716_FLOOR_PARK0004_f_1.tsv	0.889404	0.338184	1.083112	0.486175	1.230923	0.582035	1.403755	0.65736	0.644942	0.43253	1.083321	0.49688	3.104455	2.127503	0.43193	0.20256	0.604488	0.302958	0.736774	0.395451	0.868926	0.465568	0.458831	0.285496	0.606587	0.307213	2.425867	1.456327	0.267909	0.151865	0.418691	0.226206	0.534646	0.2941	0.640098	0.362513	0.351738	0.217835	0.420108	0.229969	2.025404	1.081262	0.188166	0.117458	0.319401	0.190543	0.420442	0.240296	0.512421
V367_102716_FLOOR_PARK0008_f_1.tsv	1.018052	0.381933	1.217569	0.507625	1.363168	0.602316	1.503755	0.683826	0.681945	0.403418	1.221844	0.518383	3.197315	2.256844	0.516806	0.213148	0.710091	0.316337	0.840967	0.388384	0.960465	0.452671	0.514849	0.286568	0.707821	0.325452	2.469432	1.577963	0.321208	0.149451	0.502606	0.240493	0.620673	0.304062	0.720948	0.359122	0.4134	0.224874	0.500754	0.245328	2.073537	1.201937	0.223897	0.11301	0.384742	0.192375	0.498806	0.251101	0.588682
V387_060216_BESS_FL_FT_CL0002_f_1.tsv	1.213501	0.713592	1.522257	0.89151	1.608452	1.040949	1.950508	1.21088	0.80324	0.552916	1.564395	0.920931	3.166319	3.308717	0.660252	0.339161	0.896844	0.52338	1.098352	0.642859	1.315463	0.782496	0.595944	0.445888	0.989532	0.534093	2.499115	2.442347	0.435055	0.20795	0.649163	0.3749	0.784272	0.480065	0.962515	0.586493	0.487988	0.336441	0.719297	0.380338	2.153564	2.046476	0.313959	0.143111	0.503036	0.277126	0.628166	0.384606	0.770465
V387_060216_DISK_A0012_f_1.tsv	1.114778	1.137048	1.318129	1.270561	1.457912	1.384323	1.642871	1.464091	0.706961	0.567416	1.31527	1.289588	3.213366	3.743538	0.562697	0.560947	0.768958	0.673006	0.909053	0.773334	1.044482	0.872547	0.544089	0.35185	0.770759	0.680767	2.575886	2.87661	0.339078	0.319749	0.531441	0.410775	0.659579	0.495549	0.778484	0.578201	0.430861	0.228607	0.530385	0.411638	2.204361	2.480217	0.230862	0.208893	0.396388	0.274905	0.520282	0.346115	0.62413
V387_060216_DISK_A0013_f_1.tsv	1.153386	0.98845	1.389434	1.154534	1.477799	1.281818	1.688532	1.410424	0.724859	0.546409	1.364131	1.163483	3.25939	3.538926	0.620707	0.45745	0.828642	0.585519	0.952107	0.704395	1.11881	0.81391	0.573169	0.328666	0.83404	0.591498	2.505245	2.850984	0.395822	0.255251	0.595621	0.348406	0.714755	0.445939	0.848937	0.536731	0.481121	0.215002	0.599121	0.352846	2.072925	2.463308	0.279697	0.168621	0.463395	0.235641	0.579041	0.311128	0.695253
V387_060216_DISK_C0015_f_1.tsv	1.163135	0.52654	1.372765	0.697714	1.526364	0.836573	1.683226	0.898879	0.71744	0.450957	1.363423	0.692815	3.066528	3.418404	0.619881	0.200797	0.822293	0.314169	0.948565	0.43548	1.075168	0.523218	0.566097	0.243751	0.827845	0.314405	2.469232	2.768148	0.389793	0.117815	0.58333	0.186036	0.706385	0.274677	0.810886	0.349368	0.465549	0.150829	0.587899	0.185457	2.073857	2.360948	0.27176	0.082692	0.450855	0.128999	0.565307	0.191008	0.664041
V387_060216_DISK_C0019_f_1.tsv	1.090227	0.874221	1.267569	1.029842	1.404383	1.18835	1.605374	1.247185	0.704722	0.536092	1.341341	1.038755	3.124745	3.540696	0.568132	0.384632	0.750272	0.50952	0.907357	0.643092	1.009744	0.712251	0.554524	0.331218	0.803411	0.512995	2.443069	2.800805	0.360336	0.215819	0.541902	0.306236	0.679337	0.414559	0.766929	0.486009	0.462151	0.218677	0.579259	0.312581	2.043068	2.391649	0.254503	0.144978	0.429137	0.210869	0.5503	0.295442	0.635789
V387_060216_DISK_CITY0011_f_1.tsv	0.952176	0.846132	1.144245	1.047657	1.294906	1.182258	1.482382	1.325223	0.686162	0.591402	1.176416	1.058306	3.07863	3.483398	0.492917	0.368839	0.68448	0.536961	0.817	0.667301	0.939992	0.776035	0.541859	0.386425	0.702218	0.540677	2.356969	2.770152	0.314046	0.207531	0.500558	0.332056	0.622673	0.448404	0.723498	0.545655	0.442418	0.257258	0.514146	0.333457	1.970503	2.372043	0.222011	0.140305	0.39377	0.228716	0.51143	0.325744	0.602953
V387_060216_DISK_CITY0014_f_1.tsv	0.916808	0.877895	1.131282	1.026567	1.282762	1.14809	1.442121	1.252434	0.673924	0.525098	1.128447	1.029568	3.218504	3.488999	0.451696	0.38494	0.654345	0.503713	0.785766	0.603551	0.927741	0.704663	0.508503	0.301785	0.655702	0.505256	2.502054	2.790596	0.278215	0.214599	0.4582	0.297898	0.580469	0.379668	0.689732	0.466571	0.394465	0.19427	0.46045	0.299891	2.084207	2.393034	0.193799	0.143608	0.34737	0.202838	0.46314	0.266435	0.558632
V387_060216_DISK_D0017_f_1.tsv	0.857111	1.077857	1.042366	1.27463	1.267614	1.409171	1.519628	1.553683	0.721803	0.654717	1.036792	1.305302	2.875573	3.446707	0.473903	0.529021	0.663491	0.71339	0.807541	0.836998	0.972525	0.976204	0.573819	0.463642	0.665283	0.74105	2.203675	2.755837	0.317393	0.307288	0.51199	0.457708	0.633501	0.573372	0.76056	0.692394	0.477862	0.335562	0.513616	0.482714	1.811402	2.364179	0.230905	0.205497	0.416011	0.326305	0.534302	0.429395	0.640613
V387_060216_DISK_D0018_f_1.tsv	0.849605	1.01754	1.022877	1.209342	1.215056	1.339906	1.347564	1.445768	0.646185	0.586456	1.028652	1.202872	2.936483	3.512218	0.428831	0.478211	0.613562	0.633802	0.74718	0.757668	0.871881	0.872124	0.505403	0.389231	0.611773	0.631555	2.283384	2.858189	0.275969	0.270943	0.444901	0.388069	0.565524	0.498895	0.672042	0.591595	0.395774	0.260601	0.44488	0.387469	1.895527	2.413461	0.197259	0.179498	0.345094	0.264512	0.456327	0.357399	0.548626
V387_060216_DISK_PARK0016_f_1.tsv	0.976001	0.739819	1.195819	0.890304	1.34397	1.019069	1.457836	1.137429	0.663542	0.479101	1.196565	0.947332	3.215451	3.515261	0.478182	0.298418	0.681234	0.405297	0.816224	0.514501	0.918512	0.613784	0.509001	0.254773	0.682594	0.443705	2.585272	2.819201	0.288	0.166196	0.467081	0.233466	0.597129	0.314337	0.688454	0.395428	0.392402	0.157833	0.468563	0.256652	2.174432	2.41447	0.197737	0.113223	0.348241	0.158295	0.470699	0.216586	0.560234
V387_060216_DISK_PARK0020_f_1.tsv	0.927469	1.044041	1.117306	1.169531	1.263831	1.291	1.399093	1.394768	0.636091	0.523055	1.121702	1.192517	3.339301	3.53089	0.440599	0.497558	0.622346	0.601374	0.752431	0.707457	0.876118	0.799743	0.465495	0.305347	0.62676	0.614536	2.631499	2.811022	0.260627	0.28022	0.421006	0.358491	0.541156	0.441331	0.639721	0.521069	0.348817	0.194668	0.42351	0.367319	2.198031	2.419857	0.178184	0.183507	0.309929	0.239272	0.421393	0.303573	0.508702
V387_060216_FL_A0002_f_1.tsv	1.627518	2.163661	1.770796	2.280782	1.841545	2.293155	1.976827	2.380662	0.748723	0.885764	1.882178	2.349005	3.457691	3.506727	0.977855	1.484452	1.103459	1.548087	1.214651	1.589107	1.316679	1.636481	0.529308	0.5604	1.203874	1.662214	2.797079	2.811357	0.644586	1.106108	0.758	1.154626	0.851034	1.200968	0.952927	1.27146	0.391823	0.40224	0.84215	1.271395	2.433076	2.364338	0.447529	0.850934	0.545977	0.896306	0.64178	0.929019	0.726106
V387_060216_FL_A0003_f_1.tsv	1.551999	2.209553	1.617219	2.211693	1.785382	2.35068	1.839508	2.426131	0.671634	0.892079	1.729105	2.443173	3.69709	3.375203	0.914597	1.529205	0.98921	1.56058	1.148857	1.614202	1.200605	1.670901	0.437025	0.569867	1.068922	1.763539	2.786535	2.780048	0.589882	1.142184	0.661322	1.177418	0.788904	1.211557	0.853152	1.265359	0.30022	0.416525	0.724914	1.381043	2.412659	2.347145	0.403032	0.886125	0.464212	0.917619	0.571511	0.95647	0.631755
V387_060216_FL_C0005_f_1.tsv	1.448744	0.875622	1.610123	0.929818	1.706787	1.005615	1.866806	1.029352	0.710334	0.341555	1.653462	1.35008	3.477011	3.380907	0.819563	0.383506	0.978007	0.422337	1.090429	0.473516	1.233441	0.519857	0.523269	0.151691	1.012884	0.738109	2.808046	2.759119	0.512919	0.21042	0.656187	0.233566	0.765133	0.266925	0.899175	0.295461	0.393414	0.094034	0.684603	0.450113	2.397804	2.360745	0.344738	0.138048	0.465504	0.152262	0.56584	0.174716	0.687387
V387_060216_FL_C0009_f_1.tsv	1.380915	0.824963	1.483681	0.84902	1.586395	0.878991	1.672729	0.890119	0.593491	0.238199	1.511197	2.45452	3.690509	3.225671	0.759837	0.334449	0.853419	0.353128	0.93996	0.366709	1.049548	0.38608	0.374924	0.098873	0.867161	1.749646	2.86525	2.715103	0.46464	0.178883	0.541135	0.18943	0.619873	0.199342	0.704654	0.210296	0.2447	0.062862	0.552694	1.347091	2.436052	2.348784	0.306452	0.117075	0.365182	0.123866	0.431787	0.129612	0.507894
V387_060216_FL_CITY0001_f_1.tsv	1.675389	1.436176	1.846269	1.551186	1.942804	1.654985	2.078591	1.744992	0.777498	0.646735	1.829126	1.600113	3.525364	3.488543	1.023428	0.808666	1.178386	0.906969	1.285103	1.008546	1.397811	1.093125	0.556283	0.422232	1.179592	0.965284	2.83878	2.807991	0.683105	0.50307	0.825034	0.589946	0.926917	0.681369	1.035538	0.760926	0.430966	0.2846	0.82828	0.636573	2.424112	2.414963	0.479333	0.335617	0.606604	0.407124	0.704839	0.486173	0.806729
V387_060216_FL_CITY0004_f_1.tsv	1.460148	2.157836	1.546372	2.182206	1.628151	2.243435	1.76017	2.306153	0.627051	0.858418	1.733876	2.257718	3.483725	3.493783	0.830749	1.477568	0.912315	1.504906	0.998301	1.550502	1.099762	1.613819	0.400516	0.524268	1.072026	1.569613	2.80007	2.758391	0.519817	1.097427	0.589282	1.126543	0.672082	1.162088	0.760785	1.224021	0.265254	0.365533	0.725765	1.186809	2.400729	2.324687	0.348033	0.843961	0.403685	0.872893	0.475959	0.906642	0.553246
V387_060216_FL_D0007_f_1.tsv	1.389515	1.626251	1.457514	1.666132	1.602287	1.751882	1.602522	1.724297	0.596436	0.588497	1.553127	2.33979	3.42685	3.336893	0.766355	0.980772	0.844836	1.015704	0.95783	1.068027	0.985803	1.075114	0.384366	0.323241	0.917919	1.638003	2.827746	2.711556	0.468575	0.644461	0.541286	0.673753	0.634812	0.712594	0.69684	0.732576	0.263485	0.199869	0.595011	1.244576	2.3868	2.370261	0.308786	0.442814	0.372311	0.470665	0.44995	0.501613	0.508656
V387_060216_FL_D0008_f_1.tsv	1.371728	1.199922	1.590708	1.372848	1.705389	1.497443	1.870399	1.613068	0.705695	0.623426	1.573815	1.429345	3.485452	3.446011	0.75148	0.613083	0.938964	0.778126	1.067608	0.89837	1.215822	1.001433	0.522459	0.455414	0.945435	0.821076	2.814528	2.85442	0.460165	0.360233	0.623537	0.506534	0.74963	0.616148	0.881184	0.705236	0.392872	0.33765	0.632391	0.537368	2.419419	2.399374	0.307631	0.238135	0.442636	0.358501	0.559734	0.459612	0.680543
V387_060216_FL_PARK0006_f_1.tsv	0.792224	0.406549	0.947483	0.465234	1.073799	0.504396	1.172823	0.572799	0.485553	0.189899	1.042409	0.479265	3.34498	2.974618	0.332987	0.148896	0.444203	0.176084	0.547102	0.198907	0.634888	0.23173	0.268093	0.089934	0.511807	0.184992	2.717477	2.294782	0.185442	0.086426	0.25914	0.103075	0.338325	0.118896	0.409323	0.139554	0.170857	0.058836	0.305468	0.110639	2.290202	1.887	0.125563	0.059071	0.176889	0.071206	0.234328	0.083693	0.292874
V387_060216_FL_PARK0010_f_1.tsv	1.354609	1.088812	1.472576	1.138991	1.566153	1.176896	1.665639	1.243127	0.614598	0.382256	1.543216	1.150274	3.225844	3.45034	0.745174	0.525184	0.842137	0.565724	0.948622	0.59949	1.01955	0.649816	0.389271	0.184424	0.90278	0.573034	2.832899	2.754703	0.456416	0.295653	0.534699	0.325232	0.631669	0.354499	0.700246	0.388416	0.255138	0.118288	0.586824	0.329841	2.461436	2.337744	0.302377	0.191743	0.364105	0.213343	0.44555	0.23563	0.508141
V401_051916_BESS_FT_CL_FL0001_f_1.tsv	1.309123	1.286749	1.363014	1.466738	1.531382	1.641809	1.570792	1.764172	0.52528	0.624245	1.955677	1.460333	3.226348	3.015109	0.69376	0.701721	0.761946	0.884344	0.86789	1.050175	0.941667	1.134234	0.312745	0.500882	1.326782	0.856942	2.715569	2.685577	0.409839	0.430197	0.472405	0.586836	0.559786	0.716597	0.620771	0.829956	0.200999	0.401114	0.960192	0.581468	2.404387	2.334788	0.269021	0.28988	0.317808	0.428974	0.390806	0.550278	0.441999
V401_051916_BESS_FT_FO0007_f_1.tsv	1.057035	0.928699	1.301431	1.094419	1.352846	1.246373	1.374189	1.325453	0.555486	0.531616	1.286028	1.186491	3.035411	3.262137	0.526239	0.416866	0.701906	0.570668	0.807771	0.69578	0.834461	0.772229	0.424846	0.383457	0.719552	0.679963	2.732743	2.707512	0.306392	0.240967	0.452699	0.372066	0.559616	0.485614	0.60853	0.570689	0.313729	0.285766	0.447991	0.441468	2.301783	2.333523	0.203362	0.164187	0.318499	0.269692	0.418534	0.362798	0.47709
V401_051916_DISK_A0002_f_1.tsv	1.207611	1.59811	1.297495	1.660592	1.349292	1.793438	1.461333	1.792153	0.505226	0.640643	1.407511	1.662958	3.399441	3.379116	0.626257	0.953362	0.691442	1.022786	0.779349	1.127313	0.835104	1.170066	0.301616	0.412865	0.79964	1.025186	2.81388	2.764502	0.364398	0.620685	0.419753	0.681983	0.494877	0.76931	0.549589	0.808789	0.196482	0.284665	0.502138	0.683043	2.369522	2.375108	0.2383	0.427535	0.280751	0.481439	0.344355	0.558941	0.38963
V401_051916_DISK_A0007_f_1.tsv	1.274575	1.238961	1.327153	1.318789	1.436143	1.401095	1.514735	1.478158	0.504861	0.520673	1.368976	1.370406	3.383143	3.422017	0.672851	0.642015	0.717488	0.720636	0.817908	0.78275	0.869981	0.864857	0.286382	0.295283	0.749576	0.745698	2.762635	2.770944	0.400076	0.372025	0.439188	0.435965	0.511036	0.492339	0.564315	0.56083	0.182778	0.189277	0.461103	0.454883	2.376551	2.395056	0.261847	0.240296	0.291132	0.287037	0.345215	0.336641	0.394648
V401_051916_DISK_C0003_f_1.tsv	1.115428	1.432445	1.204118	1.548755	1.270551	1.637664	1.385274	1.722917	0.472853	0.615518	1.208201	1.635468	3.476589	3.48992	0.547513	0.816962	0.622602	0.906362	0.697816	1.013929	0.78698	1.085042	0.272303	0.395575	0.628512	0.980261	2.719974	2.812068	0.312574	0.507041	0.370402	0.587854	0.43088	0.680155	0.50199	0.749427	0.179492	0.272404	0.374035	0.64966	2.348313	2.40009	0.203675	0.339145	0.247953	0.405273	0.298143	0.487648	0.353463
V401_051916_DISK_C0005_f_1.tsv	1.384283	1.878772	1.494564	1.921216	1.590701	1.994612	1.699157	2.047634	0.567903	0.754012	1.500819	1.922756	3.467966	3.270975	0.767294	1.219389	0.856913	1.269414	0.945238	1.355852	1.019777	1.354814	0.347976	0.481459	0.860845	1.272422	2.794524	2.778231	0.467971	0.860386	0.541057	0.900807	0.626426	0.981411	0.682458	0.983528	0.230665	0.333648	0.546211	0.906299	2.423988	2.347205	0.307125	0.628647	0.364464	0.66801	0.437292	0.739292	0.48965
V401_051916_DISK_CITY0008_f_1.tsv	1.16639	1.27373	1.261335	1.357891	1.341361	1.412176	1.434292	1.504295	0.49961	0.510254	1.262277	1.640563	3.541189	3.498477	0.585277	0.669835	0.663512	0.740703	0.74252	0.795726	0.816338	0.870487	0.277004	0.279411	0.663677	0.997075	2.796722	2.787018	0.334275	0.393672	0.394793	0.452005	0.459755	0.498026	0.527324	0.564396	0.174064	0.179174	0.395098	0.662797	2.38966	2.365321	0.216645	0.256022	0.260615	0.30047	0.311857	0.339282	0.36698
V401_051916_DISK_CITY0009_f_1.tsv	1.042664	1.347223	1.138875	1.457311	1.249734	1.525105	1.301535	1.62089	0.464214	0.577291	1.154795	1.506909	3.427657	3.537614	0.492781	0.733134	0.573021	0.828206	0.664124	0.885969	0.71894	0.983516	0.254573	0.354305	0.581364	0.881	2.784097	2.83639	0.276174	0.444719	0.333343	0.521644	0.401666	0.580525	0.456356	0.666995	0.161808	0.236279	0.337177	0.567113	2.381243	2.415805	0.180437	0.293694	0.221045	0.353806	0.271619	0.407831	0.320706
V401_051916_DISK_D0006_f_1.tsv	0.944984	1.34477	1.063202	1.435802	1.14232	1.52236	1.228526	1.574241	0.459944	0.55565	1.10509	1.43622	3.467783	3.342034	0.4199	0.736367	0.509304	0.800971	0.584812	0.878782	0.676431	0.958513	0.250386	0.328074	0.557777	0.811544	2.7979	2.714404	0.232376	0.445286	0.293809	0.499814	0.35862	0.566095	0.428981	0.627877	0.158172	0.211815	0.328597	0.506505	2.384659	2.380461	0.153064	0.292961	0.195278	0.335738	0.247558	0.390301	0.302652
V401_051916_DISK_D0010_f_1.tsv	0.904715	1.537692	0.994685	1.602568	1.04476	1.713759	1.205897	1.713544	0.403863	0.618286	1.132081	1.659329	3.399021	3.49394	0.39759	0.891442	0.46063	0.974479	0.524926	1.066534	0.626016	1.128282	0.204028	0.385944	0.559845	1.012338	2.778734	2.818662	0.217574	0.571211	0.257095	0.642443	0.305084	0.724897	0.378109	0.788131	0.126976	0.256769	0.324445	0.672862	2.388494	2.380034	0.143416	0.388559	0.170793	0.446688	0.20459	0.514125	0.256263
V401_051916_DISK_PARK0001_f_1.tsv	1.248717	0.499508	1.345755	0.550458	1.449348	0.59875	1.498089	0.638037	0.514373	0.203097	1.370911	0.557417	3.446658	3.179691	0.652858	0.189245	0.738604	0.217099	0.823391	0.244735	0.873925	0.275723	0.303603	0.105163	0.760481	0.216744	2.759222	2.460711	0.386354	0.112327	0.45748	0.130908	0.524607	0.149178	0.575532	0.16754	0.206369	0.07327	0.474474	0.132215	2.353568	2.061937	0.252985	0.078215	0.308584	0.094415	0.363967	0.108858	0.411631
V401_051916_DISK_PARK0004_f_1.tsv	1.113882	0.668068	1.192778	0.768774	1.284392	0.860183	1.33444	0.902135	0.488107	0.349954	1.199093	0.770049	3.324207	3.261435	0.546295	0.269183	0.616138	0.343677	0.699234	0.418402	0.753853	0.44964	0.282709	0.197781	0.617489	0.345817	2.691598	2.585585	0.312942	0.154296	0.368222	0.207928	0.439122	0.262904	0.491461	0.293868	0.187882	0.135588	0.371589	0.210607	2.28369	2.173528	0.20594	0.106482	0.249841	0.146945	0.305696	0.189615	0.353467
V401_051916_FL_A0012_f_1.tsv	0.909584	1.766107	0.951367	1.821823	0.976908	1.908245	1.075952	1.910175	0.313404	0.667642	1.074003	1.837443	3.333577	3.275692	0.395949	1.107327	0.424594	1.160151	0.445657	1.245804	0.515734	1.31215	0.141616	0.427541	0.517077	1.187516	2.665649	2.720053	0.214358	0.751306	0.232538	0.803617	0.247677	0.880686	0.288528	0.929672	0.087563	0.299971	0.293458	0.827554	2.26159	2.363249	0.14053	0.533932	0.15296	0.579883	0.163125	0.650826	0.189727
V401_051916_FL_A0017_f_1.tsv	1.985623	1.649282	2.054348	1.719609	2.026141	1.777282	2.097922	1.897607	0.737148	0.656437	2.140033	1.726956	3.330101	3.45841	1.318098	0.995776	1.366192	1.092614	1.376513	1.134194	1.463925	1.227464	0.4731	0.441252	1.42639	1.089811	2.796817	2.776308	0.947042	0.662992	0.995476	0.742775	1.003528	0.805169	1.071077	0.893951	0.334062	0.31202	1.041058	0.746332	2.326747	2.402919	0.709672	0.462995	0.750843	0.527996	0.766269	0.594383	0.831291
V401_051916_FL_C0013_f_1.tsv	1.515465	1.272122	1.534928	1.376311	1.650471	1.475507	1.674609	1.507951	0.565053	0.534464	1.545689	1.667358	3.519174	3.447465	0.874198	0.667976	0.917904	0.75109	0.99749	0.831904	1.037532	0.864571	0.328438	0.323364	0.914712	1.016617	2.806169	2.836513	0.553846	0.396736	0.593673	0.462739	0.66083	0.537726	0.689478	0.586899	0.214336	0.214696	0.593857	0.679411	2.377417	2.400129	0.372484	0.259315	0.406531	0.3099	0.459507	0.371247	0.493986
V401_051916_FL_C0015_f_1.tsv	1.532819	1.261524	1.654254	1.378034	1.711316	1.458378	1.803364	1.565896	0.617821	0.555113	1.694747	1.428807	3.611668	3.386095	0.889575	0.66172	1.001303	0.775153	1.072274	0.87132	1.12806	0.946357	0.396549	0.367549	1.026616	0.812063	2.85209	2.825594	0.567714	0.397107	0.661954	0.494655	0.733968	0.587702	0.784443	0.654173	0.272915	0.266048	0.680587	0.516274	2.405852	2.363476	0.384622	0.263631	0.462348	0.344148	0.531429	0.430761	0.576249
V401_051916_FL_CITY0018_f_1.tsv	1.871096	1.252599	1.942977	1.366874	2.004082	1.460593	2.022618	1.570344	0.709914	0.570909	1.952515	1.364349	3.505473	3.483686	1.20116	0.650966	1.257293	0.7537	1.335383	0.855423	1.388633	0.947502	0.453335	0.362914	1.284344	0.753089	2.783881	2.834315	0.840219	0.383965	0.891367	0.467941	0.964994	0.561855	1.018447	0.647355	0.31746	0.242427	0.915571	0.468919	2.369287	2.401049	0.61014	0.251703	0.656523	0.315791	0.725983	0.393831	0.77295
V401_051916_FL_CITY0019_f_1.tsv	1.436099	1.127064	1.524464	1.266102	1.629789	1.373412	1.673642	1.485214	0.597271	0.558383	1.561825	1.265929	3.469538	3.492802	0.810044	0.555196	0.887957	0.675713	0.98255	0.784614	1.037096	0.876114	0.380185	0.351205	0.919471	0.675281	2.81035	2.790875	0.504928	0.317483	0.57501	0.41229	0.661037	0.505102	0.71984	0.592273	0.26363	0.2348	0.598847	0.411979	2.371156	2.390895	0.33832	0.207705	0.396231	0.278613	0.471648	0.353837	0.527673
V401_051916_FL_D0016_f_1.tsv	1.624888	1.193053	1.658716	1.311323	1.796929	1.362653	1.748305	1.465336	0.604935	0.500796	1.649079	1.320178	3.525103	3.567519	0.971891	0.605428	1.005429	0.700994	1.108952	0.772615	1.133322	0.833932	0.361022	0.299449	1.006493	0.706259	2.805183	2.868194	0.635356	0.351947	0.669073	0.425286	0.758572	0.488132	0.788657	0.55393	0.234471	0.195958	0.668884	0.428743	2.367234	2.390706	0.436852	0.23001	0.467127	0.283498	0.540014	0.333824	0.567584
V401_051916_FL_D0020_f_1.tsv	1.839238	1.395369	1.894338	1.529228	1.972081	1.661643	2.014546	1.644934	0.709959	0.629941	1.892499	1.558837	3.46648	3.584816	1.179777	0.775293	1.237687	0.896187	1.336912	1.01265	1.358439	1.069345	0.465924	0.444016	1.235661	0.907381	2.749715	2.812501	0.820898	0.476562	0.876567	0.584142	0.977796	0.691706	0.98978	0.764093	0.33591	0.321511	0.884771	0.590711	2.371405	2.437845	0.596519	0.314697	0.651916	0.406816	0.74079	0.506527	0.76667
V401_051916_FL_PARK0011_f_1.tsv	1.229286	0.469197	1.313085	0.539102	1.36869	0.602135	1.431226	0.637354	0.473245	0.249194	1.32031	0.54608	3.382498	3.111232	0.634526	0.176376	0.71052	0.226307	0.761323	0.270836	0.82591	0.303514	0.274517	0.138875	0.71336	0.22769	2.729414	2.427802	0.371716	0.102492	0.43027	0.138296	0.480761	0.173415	0.537131	0.20093	0.183552	0.094491	0.432776	0.138483	2.32474	2.027589	0.242157	0.071353	0.28573	0.098556	0.331989	0.12697	0.378886
V401_051916_FL_PARK0014_f_1.tsv	1.140403	0.554931	1.205653	0.638479	1.268669	0.71983	1.316212	0.767457	0.444856	0.281537	1.211214	0.651032	3.277538	3.123712	0.566788	0.21049	0.618616	0.264682	0.68562	0.317877	0.723243	0.357797	0.255662	0.144881	0.624894	0.268862	2.626607	2.382986	0.326461	0.120921	0.370665	0.156697	0.42715	0.193406	0.466638	0.225446	0.172302	0.095768	0.372903	0.159221	2.226627	1.980002	0.214398	0.083536	0.249076	0.108816	0.296035	0.136406	0.330094
V419_091916_BESS_FL_FT_CL0001_f_1.tsv	1.703188	1.007526	1.81888	1.125857	1.971553	1.210161	1.995358	1.434478	0.741474	0.522734	1.892005	1.068812	3.228244	3.165631	1.071564	0.499692	1.207816	0.623575	1.290151	0.69898	1.430955	0.794572	0.551734	0.398358	1.199823	0.581238	2.727503	2.391381	0.731001	0.310618	0.836108	0.424208	0.930182	0.494183	1.061047	0.573824	0.427576	0.320295	0.845798	0.399559	2.461677	1.952624	0.51876	0.218142	0.60785	0.331443	0.705203	0.398714	0.820238
V419_091916_BESS_FO_FT_CL0008_f_1.tsv	0.848669	0.608479	1.019308	0.780745	1.017784	0.861968	1.306677	0.989858	0.571425	0.514112	1.004647	0.802855	3.626244	3.011818	0.391629	0.314913	0.567715	0.47459	0.675365	0.564716	0.769153	0.644905	0.452049	0.423201	0.569656	0.500497	2.568352	2.266633	0.233457	0.198109	0.400367	0.356391	0.507042	0.451534	0.583045	0.497514	0.354883	0.33385	0.397674	0.376146	2.138282	1.850831	0.161728	0.140268	0.298223	0.278587	0.416351	0.38407	0.495632
V419_091916_DISK_A0013_f_1.tsv	1.321761	1.562697	1.479507	1.634747	1.531576	1.773618	1.714817	1.771769	0.608485	0.605798	1.565374	1.766082	3.410247	3.598225	0.714719	0.918222	0.841462	0.97092	0.931433	1.097212	1.046429	1.142772	0.409968	0.378006	0.929855	1.108772	2.711444	2.867625	0.431944	0.593025	0.536165	0.643072	0.618571	0.745057	0.72036	0.796429	0.287212	0.252148	0.610046	0.759109	2.358675	2.403778	0.284334	0.40434	0.367605	0.446341	0.441455	0.527103	0.53438
V419_091916_DISK_A0014_f_1.tsv	1.347111	1.570173	1.455134	1.660925	1.5766	1.7583	1.626035	1.804245	0.595026	0.667657	1.523726	1.649344	3.521536	3.653798	0.734654	0.930811	0.83918	1.01295	0.951557	1.103562	1.005282	1.202775	0.404046	0.440216	0.902255	1.021178	2.783786	2.848269	0.445364	0.600399	0.538961	0.678763	0.639437	0.757549	0.705582	0.861587	0.287916	0.299088	0.592543	0.681118	2.410841	2.454225	0.294178	0.410746	0.3747	0.473717	0.463569	0.546798	0.532707
V419_091916_DISK_C0012_f_1.tsv	1.331459	1.652886	1.512877	1.755716	1.586505	1.804766	1.702196	2.023321	0.622131	0.6875	1.576459	1.766939	3.579065	3.515911	0.730168	1.00893	0.881207	1.104891	0.993803	1.183228	1.058419	1.279957	0.447698	0.450513	0.946543	1.092902	2.845579	2.776463	0.443665	0.671043	0.577138	0.747548	0.677405	0.828703	0.750932	0.90772	0.32727	0.309426	0.629377	0.747363	2.41207	2.394754	0.293441	0.467688	0.398348	0.535261	0.495061	0.604895	0.574347
V419_091916_DISK_C0016_f_1.tsv	1.329202	1.185199	1.502135	1.292027	1.599535	1.393595	1.727294	1.489829	0.657465	0.530782	1.504342	1.304032	3.505788	3.4644	0.720586	0.602746	0.876398	0.686267	0.991181	0.784565	1.112814	0.843118	0.489756	0.311401	0.883087	0.705449	2.816132	2.806684	0.438503	0.348216	0.580338	0.414365	0.69038	0.492687	0.800832	0.547192	0.364419	0.198132	0.583968	0.425039	2.398447	2.424057	0.291795	0.226156	0.411842	0.274483	0.515438	0.335586	0.612871
V419_091916_DISK_CITY0017_f_1.tsv	1.282433	1.366269	1.425454	1.437421	1.5211	1.524448	1.633251	1.595277	0.586481	0.565712	1.432049	1.490252	3.461552	3.423026	0.678884	0.748853	0.811056	0.808797	0.897409	0.894431	0.99007	0.973227	0.394209	0.334245	0.815993	0.847978	2.779178	2.773412	0.404265	0.45584	0.512376	0.506502	0.598887	0.577666	0.684959	0.647416	0.271885	0.21259	0.516825	0.537314	2.39257	2.376935	0.266401	0.300358	0.349767	0.339794	0.428997	0.398296	0.511452
V419_091916_DISK_CITY0019_f_1.tsv	1.201219	1.381257	1.340154	1.465749	1.467772	1.575277	1.535681	1.630097	0.57644	0.590257	1.33883	1.510216	3.477714	3.466602	0.616058	0.763388	0.739846	0.846949	0.847272	0.923299	0.915079	1.014336	0.377449	0.360682	0.743477	0.883523	2.785838	2.796661	0.358769	0.467342	0.458825	0.533798	0.557042	0.606594	0.626531	0.686346	0.259472	0.233242	0.461826	0.568913	2.398855	2.397836	0.23468	0.308911	0.311228	0.360673	0.395877	0.422376	0.462115
V419_091916_DISK_D0011_f_1.tsv	1.050257	1.455602	1.238238	1.566481	1.355185	1.666678	1.445548	1.741812	0.574683	0.614918	1.262565	1.539791	3.364915	3.448399	0.508194	0.824406	0.668216	0.912869	0.788508	1.008052	0.8711	1.078719	0.413524	0.390135	0.683263	0.908666	2.700064	2.808113	0.294004	0.513953	0.427138	0.589633	0.531955	0.67928	0.616183	0.743011	0.300626	0.262332	0.437312	0.58956	2.287398	2.400991	0.196522	0.343239	0.30107	0.406927	0.396371	0.483466	0.477967
V419_091916_DISK_D0020_f_1.tsv	1.166268	1.51662	1.317689	1.603758	1.430555	1.677693	1.562432	1.767341	0.587441	0.600313	1.317732	1.778284	3.645563	3.488839	0.580743	0.879912	0.716079	0.94959	0.832889	1.047818	0.954836	1.105575	0.389601	0.369061	0.714123	1.105335	2.875226	2.780266	0.336612	0.55597	0.44166	0.62631	0.547257	0.707283	0.648986	0.765575	0.261359	0.245513	0.438736	0.757307	2.423018	2.378659	0.2204	0.374883	0.298784	0.433419	0.388542	0.502724	0.48122
V419_091916_DISK_PARK0015_f_1.tsv	1.06128	0.828015	1.251948	0.94783	1.384388	1.044171	1.472286	1.108653	0.619725	0.473406	1.272118	0.948811	3.460718	2.935318	0.516329	0.3691	0.685432	0.462214	0.806783	0.54801	0.908115	0.619284	0.437076	0.280485	0.691363	0.461559	2.749893	2.229167	0.298788	0.218828	0.438446	0.287042	0.552216	0.354745	0.646058	0.416718	0.3156	0.195462	0.442088	0.28727	2.335269	1.832389	0.199705	0.155412	0.309978	0.208018	0.412048	0.260354	0.500644
V419_091916_DISK_PARK0018_f_1.tsv	1.105542	1.163579	1.256099	1.284126	1.362281	1.398083	1.461691	1.489252	0.565023	0.57062	1.25626	1.292239	3.489399	3.358951	0.539599	0.583305	0.670701	0.699119	0.77559	0.797649	0.859272	0.889789	0.370812	0.370169	0.67434	0.700612	2.761397	2.719315	0.310176	0.338028	0.416888	0.433273	0.508274	0.525844	0.587344	0.602411	0.257245	0.254971	0.419257	0.433724	2.337308	2.307816	0.204689	0.222714	0.287959	0.296821	0.365335	0.375128	0.438136
V419_091916_FL_A0003_f_1.tsv	1.355649	1.925596	1.379056	2.011172	1.436517	1.993035	1.583473	2.063014	0.513489	0.729765	1.509727	2.17522	3.327928	3.505091	0.742298	1.265258	0.77684	1.332286	0.820718	1.346899	0.931987	1.415684	0.278017	0.441501	0.886081	1.473663	2.762402	2.768565	0.445951	0.894535	0.481887	0.953381	0.515629	0.981615	0.603968	1.050211	0.170061	0.292437	0.569162	1.090592	2.357173	2.348908	0.293657	0.661485	0.324432	0.711571	0.348458	0.740541	0.419666
V419_091916_FL_A0004_f_1.tsv	1.303535	1.635665	1.338038	1.679357	1.455974	1.719239	1.495918	1.745532	0.505624	0.565763	1.431758	1.939947	3.593052	3.550905	0.680787	0.976175	0.723245	1.008762	0.803956	1.04887	0.863632	1.055053	0.272182	0.306968	0.819079	1.293653	2.846526	2.782277	0.399258	0.638173	0.434808	0.667934	0.501359	0.69976	0.556424	0.713313	0.167147	0.188486	0.510298	0.916103	2.393096	2.383005	0.258695	0.437711	0.28348	0.46459	0.337626	0.490411	0.380553
V419_091916_FL_C0002_f_1.tsv	1.803512	2.631125	1.881805	2.649082	1.91096	2.590932	2.05661	2.719623	0.68012	1.181482	1.930811	2.679836	3.312574	3.433502	1.117947	1.920155	1.168123	1.967584	1.206089	1.927546	1.289217	1.959607	0.432484	0.725515	1.258164	1.99352	2.791029	2.726705	0.784003	1.526291	0.830437	1.560655	0.876143	1.560088	0.944445	1.593026	0.286526	0.537702	0.896761	1.597124	2.363817	2.348526	0.555383	1.259495	0.595278	1.282545	0.63992	1.29451	0.695801
V419_091916_FL_C0006_f_1.tsv	1.384295	1.34116	1.46438	1.368062	1.536648	1.402525	1.633004	1.393991	0.536315	0.439472	1.454743	1.386105	3.436326	3.353235	0.77042	0.71417	0.829663	0.740049	0.898104	0.763744	0.984439	0.774837	0.308794	0.20705	0.82759	0.761885	2.74519	2.702659	0.472446	0.427915	0.517517	0.450784	0.575014	0.463983	0.653657	0.480573	0.19368	0.122743	0.517901	0.46455	2.345134	2.295225	0.312826	0.272601	0.347839	0.290056	0.396124	0.297889	0.459292
V419_091916_FL_CITY0007_f_1.tsv	1.595425	1.77702	1.649453	1.792723	1.678939	1.81406	1.705521	1.818236	0.570511	0.594882	1.652004	2.051392	3.397203	3.295957	0.949439	1.101128	0.998636	1.105381	1.026368	1.131863	1.070812	1.136696	0.31423	0.310968	0.997298	1.374266	2.773382	2.698625	0.619863	0.749521	0.658269	0.751531	0.687155	0.776162	0.728056	0.786039	0.193558	0.185144	0.657552	0.998971	2.359292	2.305735	0.425705	0.5321	0.457832	0.533731	0.482916	0.554843	0.519592
V419_091916_FL_CITY0009_f_1.tsv	1.552296	1.718548	1.608632	1.736863	1.637464	1.748599	1.69887	1.80342	0.553357	0.581613	1.594586	2.236623	3.459193	3.379389	0.907672	1.057946	0.945676	1.078255	0.977958	1.084548	1.034856	1.148729	0.29755	0.305679	0.947669	1.538724	2.800581	2.710555	0.581624	0.71023	0.613842	0.726128	0.643032	0.73299	0.69683	0.786324	0.181804	0.184712	0.614454	1.156203	2.370008	2.30443	0.392713	0.499064	0.418744	0.512142	0.447628	0.51666	0.490194
V419_091916_FL_D0001_f_1.tsv	1.543245	1.904408	1.61438	1.902083	1.716839	1.994061	1.783756	2.073484	0.601024	0.710067	1.614726	2.067909	3.502812	3.507533	0.911055	1.226478	0.970816	1.257022	1.063863	1.330787	1.1481	1.385692	0.375441	0.448394	0.971427	1.363541	2.861499	2.723318	0.589675	0.859955	0.644833	0.896705	0.735306	0.954823	0.797103	1.020915	0.246639	0.309476	0.643507	0.993252	2.387971	2.338432	0.405245	0.629889	0.447893	0.663173	0.525934	0.715536	0.581127
V419_091916_FL_D0010_f_1.tsv	1.22062	1.729448	1.303317	1.785562	1.394173	1.829574	1.507619	1.928518	0.508856	0.644999	1.361879	1.887184	3.417727	3.443567	0.628048	1.078228	0.697037	1.140129	0.771704	1.167741	0.846379	1.246951	0.279139	0.389065	0.758241	1.194202	2.814505	2.7534	0.365705	0.731413	0.421341	0.783991	0.483252	0.813426	0.546193	0.888916	0.173574	0.253703	0.468576	0.833062	2.399034	2.367963	0.238384	0.515192	0.277803	0.556833	0.325519	0.590692	0.379518
V419_091916_FL_PARK0005_f_1.tsv	1.428114	0.706629	1.498898	0.797816	1.570105	0.893496	1.651744	0.951795	0.597213	0.362413	1.506996	0.793873	3.342395	2.531445	0.801672	0.291534	0.875698	0.356767	0.952597	0.426722	1.02019	0.480029	0.36674	0.200586	0.881901	0.355011	2.631682	1.833584	0.502782	0.169334	0.572611	0.215208	0.640695	0.266162	0.705949	0.309122	0.259372	0.138611	0.576617	0.214997	2.233063	1.443948	0.339648	0.118738	0.403146	0.153285	0.461519	0.192149	0.520112
V419_091916_FL_PARK0008_f_1.tsv	1.424915	0.319185	1.508577	0.355356	1.576038	0.402185	1.65687	0.444451	0.56566	0.168544	1.545789	0.352011	3.307769	2.134619	0.798106	0.136908	0.873716	0.164081	0.937796	0.184304	1.00246	0.205064	0.348221	0.104763	0.910626	0.162724	2.710727	1.460122	0.500459	0.087305	0.567988	0.112881	0.633903	0.129942	0.685207	0.145109	0.245815	0.080907	0.595102	0.113065	2.273003	1.077772	0.336496	0.063718	0.3947	0.085933	0.452658	0.102862	0.501334
V420_102816_BESS_FL_FT_CL0001_f_1.tsv	1.632391	0.888539	1.861634	1.099545	1.879793	1.234414	1.969441	1.359551	0.659297	0.55928	1.871601	1.122716	3.332205	3.391345	0.973464	0.419774	1.092193	0.594502	1.175125	0.702174	1.330205	0.84783	0.445422	0.422627	1.147178	0.608454	2.726295	2.628362	0.640935	0.249485	0.745589	0.412274	0.828226	0.506469	0.930195	0.59435	0.335498	0.334709	0.804703	0.422125	2.395682	2.212356	0.439895	0.17284	0.535262	0.306032	0.61495	0.406043	0.69909
V420_102816_BESS_FO_FT_CL0008_f_1.tsv	0.730481	0.513062	0.890485	0.614239	1.016979	0.739777	1.09377	0.803125	0.472304	0.428734	0.94778	0.649522	3.182212	2.975798	0.302723	0.26958	0.433667	0.402179	0.51117	0.475901	0.578644	0.551225	0.298656	0.358371	0.495045	0.421613	2.550956	2.246376	0.173659	0.173707	0.271817	0.307902	0.348205	0.384367	0.404224	0.444741	0.211509	0.287641	0.309599	0.322362	2.162249	1.850324	0.119228	0.125382	0.196347	0.244901	0.264068	0.331809	0.32457
V420_102816_DISK_A0017_f_1.tsv	1.287141	1.441863	1.354212	1.514762	1.460356	1.643917	1.503728	1.701625	0.503093	0.559922	1.367384	1.561614	3.483297	3.472335	0.676139	0.823644	0.751779	0.897973	0.855027	0.960031	0.887147	1.073009	0.310006	0.346697	0.7621	0.906897	2.764229	2.789599	0.398325	0.513721	0.467018	0.579313	0.550518	0.644436	0.593209	0.727791	0.21773	0.232271	0.475751	0.583722	2.351721	2.401334	0.259181	0.341874	0.3183	0.396465	0.384789	0.45118	0.43283
V420_102816_DISK_A0018_f_1.tsv	1.579128	2.207775	1.656956	2.260631	1.75788	2.230319	1.846781	2.360649	0.610848	0.861235	1.683235	2.269319	3.469894	3.510667	0.937434	1.530394	1.005732	1.576577	1.099337	1.568688	1.142101	1.682451	0.394369	0.54785	1.025355	1.599876	2.762432	2.793899	0.605032	1.151886	0.670355	1.192465	0.758159	1.199229	0.801578	1.287515	0.272832	0.394153	0.687893	1.208507	2.356536	2.33771	0.412271	0.894357	0.470039	0.928993	0.543836	0.945113	0.594423
V420_102816_DISK_C0014_f_1.tsv	1.442944	1.600928	1.571585	1.692469	1.657136	1.79742	1.802809	1.856664	0.602692	0.635331	1.562836	1.735071	3.475471	3.700392	0.815739	0.952753	0.929862	1.032089	1.016284	1.139805	1.139815	1.19917	0.407744	0.40961	0.928249	1.071903	2.793875	2.850413	0.507994	0.622272	0.609341	0.693737	0.689725	0.771473	0.788939	0.851926	0.284023	0.276055	0.611731	0.725774	2.402575	2.409788	0.338817	0.427237	0.420579	0.488321	0.49908	0.554966	0.586063
V420_102816_DISK_C0020_f_1.tsv	1.431239	2.082778	1.524388	2.088253	1.624427	2.18766	1.657578	2.206679	0.565076	0.791754	1.611852	2.095398	3.533819	3.504178	0.808535	1.416362	0.890507	1.451704	0.97259	1.501148	1.067787	1.495722	0.360634	0.501293	0.963382	1.4514	2.797838	2.72682	0.503437	1.041811	0.5756	1.072009	0.655287	1.131731	0.728081	1.126703	0.250982	0.350475	0.635339	1.072099	2.376651	2.311865	0.337171	0.790056	0.399531	0.818043	0.467601	0.877459	0.529689
V420_102816_DISK_CITY0015_f_1.tsv	1.09659	1.579209	1.202947	1.646494	1.353256	1.742717	1.371597	1.774121	0.544475	0.614867	1.20718	1.636396	3.459413	3.489455	0.532379	0.932666	0.63588	0.997485	0.759092	1.072913	0.817608	1.133523	0.341958	0.379561	0.637676	0.99679	2.790401	2.797003	0.303372	0.605621	0.389766	0.661129	0.494102	0.728615	0.557532	0.783391	0.230489	0.250051	0.390429	0.661105	2.38569	2.40102	0.199007	0.414798	0.265461	0.458864	0.349708	0.52129	0.411995
V420_102816_DISK_D0012_f_1.tsv	1.103513	1.594936	1.270543	1.6734	1.383348	1.751651	1.480258	1.813243	0.561104	0.618547	1.305963	1.693235	3.547525	3.457573	0.543235	0.954788	0.678639	1.022665	0.77088	1.082303	0.887845	1.171475	0.385135	0.382946	0.709458	1.035434	2.715615	2.782382	0.312903	0.623577	0.424239	0.676371	0.51338	0.737603	0.615173	0.814909	0.27083	0.253208	0.447776	0.689155	2.356056	2.398619	0.207089	0.429037	0.295719	0.476655	0.375371	0.528748	0.464527
V420_102816_DISK_D0016_f_1.tsv	1.32924	2.066331	1.484092	2.126935	1.596498	2.103394	1.666778	2.178137	0.584517	0.777683	1.48318	2.11482	3.510212	3.585789	0.723223	1.394584	0.854944	1.439103	0.945554	1.474672	1.028155	1.556043	0.401196	0.490496	0.856878	1.451259	2.794416	2.776751	0.438201	1.01722	0.548207	1.059854	0.635808	1.103698	0.72258	1.158221	0.286283	0.347528	0.548929	1.07003	2.401645	2.331869	0.289491	0.769499	0.378314	0.816281	0.458	0.849287	0.54023
V420_102816_DISK_PARK0013_f_1.tsv	1.076933	0.943157	1.284969	1.14129	1.448801	1.278765	1.577773	1.44377	0.708948	0.644939	1.306433	1.145193	3.199502	2.845696	0.537748	0.460308	0.735018	0.637942	0.877787	0.768263	0.998623	0.89184	0.516872	0.467789	0.753543	0.640439	2.51322	2.145895	0.322312	0.282531	0.49616	0.433228	0.629209	0.55101	0.731563	0.656057	0.392202	0.354436	0.509756	0.434526	2.124753	1.747011	0.21988	0.199163	0.365938	0.323322	0.486462	0.428282	0.578112
V420_102816_DISK_PARK0019_f_1.tsv	1.076332	1.103546	1.285592	1.30721	1.423542	1.436687	1.535806	1.583945	0.686389	0.696542	1.281606	1.321288	3.316654	3.211827	0.543595	0.568529	0.746588	0.765539	0.871568	0.884096	0.992388	1.016162	0.524825	0.520954	0.743906	0.773059	2.598878	2.477859	0.328783	0.350148	0.511383	0.525639	0.635742	0.643016	0.74593	0.753724	0.411699	0.408142	0.511276	0.532267	2.177104	2.06485	0.225077	0.242253	0.380702	0.394655	0.501859	0.507834	0.601093
V420_102816_FLOOR_A0007_f_1.tsv	1.669806	1.668294	1.652149	1.721286	1.750154	1.814845	1.812592	1.887471	0.572738	0.64737	1.675634	1.749405	3.517447	3.638928	1.013676	1.013668	1.031434	1.074594	1.09496	1.177218	1.126503	1.249313	0.327596	0.437202	1.028563	1.076944	2.739194	2.851059	0.671169	0.672481	0.688969	0.728729	0.74159	0.823943	0.774201	0.893232	0.207694	0.304989	0.689209	0.730424	2.353364	2.423381	0.467442	0.466982	0.485489	0.515813	0.528023	0.60409	0.558607
V420_102816_FLOOR_A0008_f_1.tsv	1.823543	1.588638	1.848294	1.654034	1.885667	1.747424	2.001812	1.774374	0.649515	0.626549	1.840758	1.655182	3.481007	3.623033	1.159042	0.943377	1.186774	1.005368	1.255703	1.084861	1.294194	1.171314	0.398021	0.410787	1.190662	1.022808	2.719148	2.829867	0.803426	0.609002	0.826847	0.667701	0.896974	0.740797	0.927838	0.811977	0.266389	0.281982	0.831434	0.684022	2.300324	2.39374	0.581285	0.416955	0.604363	0.468517	0.667579	0.531654	0.691481
V420_102816_FLOOR_C0004_f_1.tsv	1.702707	1.771955	1.749053	1.865558	1.808678	1.936419	1.87704	1.955522	0.633899	0.690799	1.716905	1.886296	3.333435	3.538958	1.04645	1.115957	1.09245	1.200278	1.135793	1.266622	1.212459	1.314232	0.382147	0.463629	1.078771	1.202396	2.741279	2.793951	0.699691	0.763921	0.738463	0.844649	0.780955	0.912329	0.846219	0.957993	0.246208	0.332067	0.733246	0.844264	2.339974	2.383165	0.490583	0.546237	0.522181	0.617328	0.563159	0.681783	0.616465
V420_102816_FLOOR_C0010_f_1.tsv	1.725822	1.751473	1.764794	1.828274	1.827657	1.900822	1.913968	2.028495	0.625408	0.689174	1.811895	1.846149	3.428555	3.347395	1.078069	1.089083	1.116669	1.177901	1.175985	1.252713	1.250291	1.366223	0.37639	0.465953	1.141919	1.174139	2.775876	2.770512	0.727282	0.740096	0.768088	0.823134	0.824698	0.889327	0.882646	1.003997	0.246471	0.332582	0.791772	0.820175	2.361829	2.402261	0.515721	0.525467	0.555002	0.595079	0.598198	0.666144	0.652944
V420_102816_FLOOR_CITY0001_f_1.tsv	1.883742	1.561758	1.931105	1.645826	2.029533	1.751732	2.104381	1.81982	0.723514	0.646162	1.935113	1.653041	3.416981	3.49568	1.221979	0.923032	1.276455	1.006717	1.362985	1.096501	1.410345	1.163599	0.464273	0.426427	1.27495	1.004797	2.749817	2.798893	0.857624	0.597833	0.908801	0.672278	0.988176	0.760543	1.030119	0.820082	0.320089	0.295029	0.908806	0.672586	2.342095	2.394244	0.627532	0.410232	0.672874	0.474125	0.743585	0.55185	0.781302
V420_102816_FLOOR_CITY0005_f_1.tsv	1.609076	1.436103	1.65331	1.531428	1.681522	1.589825	1.77116	1.686514	0.569212	0.58063	1.675324	1.543742	3.380254	3.466267	0.96487	0.80661	1.011615	0.895925	1.042666	0.956984	1.122853	1.04587	0.328979	0.366783	1.02249	0.902824	2.761503	2.807689	0.632014	0.501999	0.673793	0.578913	0.700238	0.633537	0.775008	0.72248	0.209138	0.248623	0.684332	0.581023	2.346535	2.410145	0.435437	0.335017	0.470222	0.396928	0.491823	0.447845	0.559073
V420_102816_FLOOR_D0002_f_1.tsv	1.539475	1.468769	1.604681	1.535591	1.695016	1.650858	1.760802	1.682483	0.5855	0.585369	1.612983	1.559556	3.503017	3.503795	0.893044	0.832541	0.956879	0.907677	1.051911	0.974326	1.125311	1.041113	0.374135	0.348783	0.962363	0.907986	2.798634	2.725767	0.569418	0.522406	0.621713	0.584329	0.704628	0.643008	0.780721	0.713081	0.246501	0.222322	0.630235	0.585267	2.408466	2.388896	0.383234	0.349936	0.428233	0.398078	0.50302	0.450704	0.570765
V420_102816_FLOOR_D0006_f_1.tsv	1.635407	1.399782	1.688787	1.518494	1.774492	1.583637	1.787949	1.662321	0.602854	0.601099	1.692927	1.522726	3.559877	3.481634	0.977624	0.779496	1.029905	0.878604	1.093189	0.96789	1.117255	1.036385	0.367922	0.394912	1.043761	0.881582	2.755047	2.765687	0.640813	0.480745	0.692485	0.564462	0.749598	0.649657	0.792617	0.722956	0.240322	0.270875	0.698718	0.571302	2.38103	2.383487	0.442896	0.320633	0.483964	0.388863	0.536784	0.463895	0.571886
V420_102816_FLOOR_PARK0003_f_1.tsv	1.165987	0.936644	1.346581	1.139794	1.483098	1.270665	1.582187	1.395224	0.666825	0.645983	1.365371	1.144391	3.278501	3.024853	0.60306	0.469916	0.78154	0.661526	0.905686	0.773894	1.012476	0.89695	0.493624	0.504934	0.793118	0.661294	2.618674	2.337487	0.364925	0.29605	0.528365	0.470609	0.64445	0.579769	0.742073	0.686563	0.385778	0.398793	0.536396	0.470057	2.206928	1.949843	0.247759	0.210438	0.390173	0.36068	0.497984	0.46748	0.587793
V420_102816_FLOOR_PARK0009_f_1.tsv	1.113887	0.782778	1.304992	0.948393	1.419034	1.110673	1.530965	1.186935	0.649957	0.577933	1.299347	0.942652	3.18276	2.775803	0.57059	0.368777	0.746352	0.522242	0.862894	0.650777	0.975899	0.730191	0.48666	0.412311	0.748637	0.519586	2.503995	2.07049	0.347918	0.228602	0.509178	0.361191	0.623647	0.472063	0.718266	0.55198	0.384782	0.309129	0.50862	0.359406	2.120152	1.670211	0.239003	0.161783	0.379295	0.273466	0.491023	0.371376	0.573786
V516_083016_BESS_FL_FT_CL0001_f_1.tsv	1.007964	0.646334	1.166417	0.777693	1.354267	0.898511	1.46365	1.050365	0.582683	0.511925	1.167802	0.791496	3.508095	3.060271	0.466584	0.327784	0.622011	0.470946	0.751678	0.570164	0.886671	0.668101	0.389097	0.409515	0.62747	0.482136	2.618357	2.252411	0.2642	0.210959	0.386051	0.353298	0.490221	0.446469	0.597093	0.522259	0.261646	0.323756	0.396583	0.354701	2.299007	1.863365	0.173058	0.152006	0.264427	0.282812	0.356597	0.379462	0.435179
V516_083016_BESS_FO_FT0008_f_1.tsv	0.728723	0.564973	0.901073	0.732275	1.047058	1.026855	1.357935	1.280665	0.654195	0.663193	0.908259	0.77312	2.820217	2.799759	0.366206	0.320221	0.570524	0.52364	0.689728	0.659081	0.835463	0.825021	0.523999	0.502614	0.587598	0.563563	2.183555	2.078676	0.228989	0.206402	0.435659	0.395274	0.560317	0.521619	0.671448	0.632174	0.417655	0.388318	0.455439	0.428233	1.827023	1.627039	0.15962	0.146326	0.332987	0.304617	0.470742	0.425053	0.57032
V516_083016_DISK_A0012_f_1.tsv	1.002005	0.680588	1.204804	0.848248	1.316386	0.96825	1.438893	1.051901	0.641926	0.473883	1.283054	1.023131	3.313405	3.504314	0.493927	0.270619	0.690877	0.391608	0.796992	0.500526	0.912188	0.59387	0.4921	0.269439	0.740982	0.503829	2.607223	2.809706	0.295455	0.152091	0.474215	0.23094	0.585776	0.317965	0.672872	0.3944	0.387361	0.171722	0.516338	0.306118	2.195696	2.369102	0.201679	0.105311	0.35227	0.160094	0.464207	0.224855	0.552542
V516_083016_DISK_A0017_f_1.tsv	1.017327	0.670437	1.24514	0.848965	1.357334	0.972344	1.559352	1.057086	0.666424	0.474748	1.264779	1.023521	3.53165	3.396922	0.501431	0.267732	0.715443	0.391603	0.825258	0.498959	0.964049	0.597547	0.518403	0.276162	0.726368	0.504344	2.734319	2.796604	0.298669	0.151832	0.48484	0.232746	0.606593	0.32112	0.711749	0.405344	0.404308	0.174797	0.492957	0.305755	2.257627	2.369271	0.20403	0.104384	0.360188	0.1591	0.479466	0.225182	0.57826
V516_083016_DISK_C0014_f_1.tsv	1.029317	0.985788	1.242236	1.130137	1.321404	1.269897	1.460558	1.370382	0.613475	0.540918	1.248631	1.138112	3.440558	3.373855	0.502902	0.455842	0.688735	0.572149	0.795009	0.695524	0.908438	0.761133	0.463576	0.326731	0.705148	0.5818	2.671739	2.816438	0.296141	0.255542	0.452616	0.342888	0.565226	0.442605	0.664553	0.505706	0.349145	0.213017	0.467281	0.347425	2.230126	2.398316	0.200265	0.16836	0.330033	0.230177	0.438003	0.307215	0.527788
V516_083016_DISK_C0020_f_1.tsv	0.911462	0.746713	1.105282	0.882418	1.204402	1.001026	1.330891	1.088544	0.583828	0.432118	1.1189	1.168278	3.329788	3.498709	0.418035	0.298745	0.598681	0.394893	0.69767	0.48357	0.807006	0.567947	0.419199	0.222732	0.60577	0.610172	2.667288	2.873475	0.23921	0.1646	0.387276	0.222458	0.487816	0.289396	0.579052	0.348733	0.303163	0.137359	0.396911	0.363545	2.256314	2.43488	0.160889	0.11233	0.274404	0.150169	0.370801	0.197462	0.449729
V516_083016_DISK_CITY0016_f_1.tsv	0.930494	0.849304	1.116457	1.011608	1.252676	1.158626	1.321086	1.234579	0.590108	0.530794	1.130924	1.088859	3.397185	3.451714	0.424136	0.366251	0.590971	0.491668	0.717003	0.619002	0.807575	0.702706	0.407454	0.314778	0.595285	0.546457	2.703745	2.781706	0.24029	0.20333	0.370802	0.291287	0.488212	0.393701	0.572546	0.469754	0.281288	0.201388	0.374544	0.327608	2.306914	2.387562	0.161982	0.136804	0.259186	0.198379	0.36042	0.275458	0.444109
V516_083016_DISK_CITY0019_f_1.tsv	0.831929	0.830982	1.008586	0.984888	1.124061	1.127553	1.203473	1.188375	0.523715	0.499922	1.062539	0.990285	3.319728	3.518672	0.363321	0.355131	0.514415	0.476133	0.61653	0.594887	0.700076	0.661329	0.348406	0.292448	0.54978	0.479844	2.700454	2.776988	0.20544	0.197729	0.319966	0.282397	0.416321	0.375316	0.492704	0.442962	0.240906	0.189385	0.346178	0.284655	2.291334	2.379078	0.13881	0.133475	0.223219	0.192944	0.308701	0.264132	0.379938
V516_083016_DISK_D0013_f_1.tsv	0.875162	0.957806	1.104855	1.123943	1.224983	1.276611	1.351765	1.413045	0.635754	0.581196	1.167827	1.11345	3.244544	3.489874	0.413186	0.428481	0.628864	0.573024	0.738396	0.712893	0.860543	0.824934	0.495344	0.374432	0.670944	0.576161	2.620365	2.895504	0.247825	0.238449	0.431298	0.348149	0.554188	0.462674	0.65048	0.560522	0.376268	0.243273	0.463179	0.349936	2.161138	2.441793	0.170436	0.157882	0.319371	0.236306	0.439699	0.329836	0.533954
V516_083016_DISK_D0015_f_1.tsv	0.821991	0.987946	1.02187	1.15589	1.203258	1.231122	1.291873	1.35968	0.591644	0.555296	1.026698	1.142861	3.283716	3.538368	0.371419	0.458304	0.561071	0.585372	0.69478	0.680615	0.796774	0.79997	0.434652	0.350052	0.567956	0.583856	2.594722	2.849571	0.215788	0.255849	0.370972	0.352505	0.496191	0.4402	0.589106	0.538388	0.313706	0.231427	0.372976	0.35048	2.188412	2.434586	0.147709	0.169424	0.267409	0.239521	0.37949	0.31313	0.470538
V516_083016_DISK_PARK0011_f_1.tsv	0.612182	0.532931	0.793741	0.711153	0.977361	0.891325	1.172642	1.056461	0.645143	0.584227	0.797961	0.704692	2.455937	2.323156	0.364174	0.312975	0.512495	0.461546	0.644285	0.583378	0.78513	0.702069	0.47132	0.427625	0.513116	0.455568	1.764104	1.640086	0.261961	0.217462	0.401528	0.360029	0.505846	0.4576	0.61103	0.54824	0.384527	0.344736	0.399592	0.356295	1.379978	1.251977	0.198178	0.162665	0.333609	0.292191	0.424467	0.3836	0.510297
V516_083016_DISK_PARK0018_f_1.tsv	0.544712	0.403	0.708294	0.525662	0.87401	0.642219	1.010523	0.743372	0.5558	0.414106	0.710938	0.541664	2.50206	2.123834	0.293824	0.234931	0.423798	0.334219	0.539606	0.410811	0.642084	0.479051	0.381187	0.304487	0.423998	0.338484	1.804441	1.423038	0.20206	0.167189	0.318245	0.261197	0.409494	0.329049	0.488375	0.38586	0.297085	0.246474	0.318771	0.262976	1.417246	1.046565	0.150578	0.127989	0.256264	0.215193	0.334432	0.278124	0.400847
V516_083016_FL_A0002_f_1.tsv	1.099836	1.155568	1.310218	1.262795	1.451535	1.389845	1.585119	1.473886	0.641248	0.575988	1.329981	1.30393	3.411979	3.441326	0.541177	0.577086	0.727947	0.679704	0.873987	0.798968	0.960178	0.884281	0.460435	0.353506	0.737221	0.702788	2.831646	2.847963	0.311377	0.333	0.464279	0.415044	0.598138	0.517312	0.685262	0.595297	0.33248	0.22851	0.47069	0.426469	2.395975	2.438569	0.206278	0.217447	0.325181	0.279569	0.440658	0.359127	0.526323
V516_083016_FL_A0007_f_1.tsv	1.171433	1.811944	1.323939	1.890316	1.44432	1.930143	1.57771	2.097312	0.617486	0.728662	1.41311	2.00864	3.308279	3.351401	0.590883	1.154657	0.728057	1.217858	0.857353	1.28627	0.945136	1.38868	0.422274	0.476058	0.799101	1.297486	2.763179	2.820913	0.3449	0.7958	0.459114	0.862203	0.569574	0.920364	0.662219	1.027024	0.295083	0.335549	0.513187	0.925949	2.379932	2.398738	0.227173	0.574095	0.318416	0.632582	0.410368	0.691037	0.501247
V516_083016_FL_C0004_f_1.tsv	1.103588	1.033122	1.334989	1.133988	1.453823	1.183276	1.582998	1.284396	0.639694	0.43717	1.344943	1.405455	3.321486	3.324684	0.545566	0.479408	0.739027	0.558512	0.862896	0.619489	0.97156	0.67455	0.45599	0.226678	0.754828	0.782576	2.725747	2.801826	0.313445	0.264372	0.46641	0.315792	0.582424	0.363533	0.685684	0.414799	0.322075	0.141166	0.483808	0.488531	2.354476	2.406352	0.207122	0.170978	0.323202	0.206141	0.431481	0.240834	0.521097
V516_083016_FL_C0010_f_1.tsv	1.137303	1.742971	1.31256	1.842835	1.448161	1.883635	1.523124	2.063537	0.603582	0.680586	1.359675	1.857585	3.466008	3.355066	0.57083	1.079571	0.728969	1.159697	0.855039	1.217962	0.94755	1.343428	0.425193	0.46673	0.744571	1.175269	2.815436	2.77536	0.329596	0.72965	0.455417	0.800498	0.570212	0.870456	0.664855	0.987244	0.294141	0.332886	0.470138	0.817427	2.42519	2.412834	0.217372	0.515339	0.314631	0.577417	0.412202	0.644676	0.503492
V516_083016_FL_CITY0006_f_1.tsv	1.105797	0.967988	1.265767	1.034808	1.37269	1.105574	1.522842	1.166974	0.597463	0.397391	1.306718	1.397695	3.557743	3.539306	0.539196	0.437574	0.674959	0.488147	0.785687	0.548849	0.909515	0.601173	0.383046	0.193927	0.708921	0.776944	2.814394	2.788597	0.306036	0.239835	0.412842	0.276012	0.508951	0.320207	0.61502	0.362175	0.252776	0.121904	0.438025	0.479303	2.410388	2.383158	0.200106	0.156251	0.278848	0.18202	0.358419	0.213983	0.451656
V516_083016_FL_CITY0009_f_1.tsv	1.100193	1.225532	1.217761	1.276348	1.361421	1.356079	1.402033	1.417623	0.558278	0.48472	1.228634	1.776903	3.448526	3.460294	0.538224	0.631481	0.647927	0.680104	0.759291	0.749079	0.831091	0.801223	0.351494	0.251399	0.648863	1.124115	2.762391	2.73894	0.306449	0.369488	0.393503	0.40607	0.491654	0.460829	0.562483	0.503552	0.234359	0.156681	0.394062	0.771265	2.379672	2.354822	0.200676	0.241199	0.266335	0.268593	0.347101	0.309238	0.414795
V516_083016_FL_D0003_f_1.tsv	1.064839	1.584306	1.246443	1.685819	1.387174	1.737815	1.52273	1.855501	0.615386	0.664168	1.337062	1.687385	3.495444	3.550092	0.511107	0.936281	0.677075	1.036468	0.806867	1.087638	0.920736	1.175693	0.430498	0.439256	0.746697	1.041783	2.775481	2.820302	0.290495	0.603636	0.4227	0.688615	0.547231	0.745157	0.641964	0.832687	0.301085	0.297997	0.477213	0.696569	2.38442	2.425036	0.19271	0.412471	0.293267	0.480061	0.401124	0.535424	0.487528
V516_083016_FL_D0005_f_1.tsv	1.161847	1.307237	1.337298	1.40359	1.474711	1.498208	1.590232	1.549456	0.638545	0.553866	1.356107	1.553663	3.307836	3.376316	0.585617	0.700076	0.757831	0.781291	0.86821	0.867866	0.990005	0.933602	0.469732	0.33591	0.783285	0.919373	2.799603	2.759173	0.340422	0.419326	0.487022	0.487416	0.599234	0.5635	0.707277	0.627685	0.344476	0.220712	0.504606	0.598201	2.397713	2.359273	0.224892	0.274973	0.340524	0.328964	0.451543	0.393629	0.549277
V516_083016_FL_PARK0001_f_1.tsv	0.659679	0.394737	0.84146	0.552518	1.015482	0.684738	1.159254	0.814128	0.604564	0.499107	0.860288	0.561134	2.674786	1.94991	0.339872	0.238145	0.48985	0.370833	0.62118	0.469276	0.732172	0.564474	0.416791	0.3541	0.498998	0.369605	1.977218	1.277154	0.231561	0.167184	0.356138	0.285688	0.460013	0.370425	0.555821	0.442961	0.319325	0.277495	0.362213	0.284117	1.576837	0.922579	0.172248	0.127691	0.2839	0.229671	0.369651	0.307327	0.448109
V516_083016_FL_PARK0008_f_1.tsv	0.736817	0.422585	0.921801	0.55263	1.063324	0.675097	1.172295	0.766081	0.587502	0.426406	0.922778	0.555198	2.777788	2.04481	0.360221	0.24005	0.502755	0.331054	0.633474	0.410203	0.731938	0.482228	0.400028	0.292781	0.499743	0.330339	2.097276	1.36504	0.239338	0.171688	0.350916	0.256161	0.456421	0.316739	0.541865	0.37264	0.301227	0.235959	0.349543	0.252754	1.703679	0.990127	0.177517	0.131916	0.274562	0.212766	0.358729	0.266129	0.432805
V547_081616_BESS_FL_FT_CL0001_f_1.tsv	1.696998	1.201491	1.897441	1.358519	1.988251	1.425753	2.062794	1.703031	0.767274	0.59422	1.916057	1.375926	3.613617	3.298149	1.050445	0.611146	1.255242	0.761872	1.319695	0.910537	1.407116	1.015619	0.552236	0.459705	1.237844	0.789193	2.766773	2.76387	0.706453	0.357738	0.869996	0.50228	0.973693	0.642369	1.030068	0.738567	0.436395	0.343031	0.880153	0.510256	2.449025	2.359561	0.496847	0.23722	0.629933	0.354855	0.748641	0.479753	0.787544
V547_081616_BESS_FO_FT_CL0008_f_1.tsv	1.048603	0.639928	1.265694	0.804086	1.4102	0.907109	1.632166	1.178994	0.641306	0.557115	1.280173	0.833627	3.397268	2.905078	0.531695	0.332947	0.743816	0.508991	0.876575	0.600277	0.979765	0.694202	0.531099	0.454564	0.748618	0.525447	2.614616	2.204858	0.32342	0.211227	0.532208	0.380381	0.665286	0.486774	0.777067	0.572281	0.453041	0.363075	0.52183	0.398138	2.123117	1.759826	0.222765	0.150419	0.407433	0.296094	0.53576	0.410495	0.634138
V547_081616_DISK_A0012_f_1.tsv	1.533235	1.904467	1.63313	1.973509	1.875574	2.010751	1.850478	2.127063	0.693547	0.723946	1.681629	2.09675	3.522254	3.435821	0.88875	1.233003	1.013478	1.30988	1.178098	1.337459	1.216032	1.411007	0.517014	0.452094	1.031506	1.422849	2.784822	2.704685	0.573158	0.870965	0.696614	0.941758	0.850101	0.967114	0.894577	1.050888	0.409189	0.314022	0.71122	1.046546	2.342129	2.308761	0.392415	0.636955	0.510177	0.694579	0.644939	0.730734	0.705373
V547_081616_DISK_A0019_f_1.tsv	1.526672	1.979281	1.6819	2.057778	1.778958	2.052239	1.86975	2.077605	0.688735	0.762452	1.724421	2.024141	3.380435	3.391074	0.890311	1.309254	1.040893	1.370789	1.139753	1.402434	1.230799	1.452918	0.50432	0.477209	1.092969	1.347139	2.795534	2.693572	0.572471	0.940429	0.703421	0.990869	0.80609	1.042114	0.898135	1.06884	0.380297	0.329946	0.754469	0.986462	2.398498	2.320951	0.389354	0.70178	0.502228	0.743708	0.598312	0.787416	0.684801
V547_081616_DISK_C0016_f_1.tsv	1.473989	2.133789	1.651537	2.156869	1.767243	2.205142	1.845111	2.2045	0.689142	0.804185	1.650819	2.154436	3.619237	3.500137	0.840482	1.434758	1.010073	1.463364	1.134928	1.499955	1.218531	1.563268	0.525647	0.517236	1.013043	1.488132	2.84709	2.736685	0.530854	1.054873	0.682386	1.088929	0.806603	1.113779	0.895366	1.178556	0.407502	0.373644	0.682799	1.115016	2.409118	2.314697	0.35887	0.805193	0.492748	0.83473	0.608626	0.858949	0.69618
V547_081616_DISK_C0020_f_1.tsv	1.659618	2.046611	1.844106	2.099048	1.93999	2.042153	1.948072	2.158808	0.729033	0.794548	1.85802	2.125204	3.445133	3.402479	1.019608	1.390999	1.172908	1.430248	1.315017	1.38922	1.336748	1.521748	0.536828	0.489339	1.199845	1.499742	2.860919	2.722212	0.681509	1.011332	0.820185	1.053714	0.94702	1.027822	0.985126	1.125859	0.427439	0.342159	0.835024	1.115043	2.450355	2.345177	0.476678	0.765796	0.599361	0.804233	0.719611	0.781818	0.767142
V547_081616_DISK_CITY0011_f_1.tsv	1.506193	2.015461	1.681235	2.056207	1.802622	2.08279	1.911113	2.163549	0.699284	0.78511	1.683078	2.160854	3.414018	3.462689	0.869951	1.336501	1.036326	1.386325	1.146811	1.442906	1.244411	1.513333	0.537176	0.520396	1.040068	1.477263	2.764384	2.779472	0.556217	0.963576	0.709305	1.013021	0.818226	1.06596	0.920276	1.135207	0.424638	0.37914	0.711914	1.099841	2.354649	2.367305	0.379737	0.71993	0.515699	0.765826	0.623738	0.814212	0.717217
V547_081616_DISK_CITY0013_f_1.tsv	1.565922	1.652143	1.73325	1.720541	1.86437	1.744494	1.960439	1.838627	0.73321	0.625346	1.755633	1.812081	3.515524	3.293082	0.924134	1.002565	1.093369	1.052698	1.216931	1.099318	1.324351	1.163385	0.563173	0.366306	1.103383	1.143228	2.780436	2.757409	0.601093	0.665189	0.760668	0.70678	0.886663	0.757305	0.977711	0.80805	0.456773	0.234805	0.77046	0.791673	2.376362	2.397398	0.415386	0.463035	0.561604	0.498413	0.684548	0.539776	0.772317
V547_081616_DISK_D0014_f_1.tsv	1.676122	2.253147	1.808653	2.337986	1.943869	2.28935	2.062908	2.358354	0.789599	0.918981	1.855722	2.332592	3.474915	3.461297	1.023203	1.579787	1.175778	1.613166	1.338053	1.663813	1.400279	1.684262	0.599418	0.579107	1.177464	1.632864	2.774518	2.750997	0.685227	1.191631	0.842865	1.222694	0.985967	1.27209	1.053315	1.296917	0.497594	0.421424	0.843013	1.239393	2.354888	2.321701	0.483081	0.931456	0.634363	0.960322	0.769656	1.006332	0.840914
V547_081616_DISK_D0018_f_1.tsv	1.71105	2.122289	1.872691	2.186525	1.974026	2.110582	2.152685	2.275245	0.771182	0.819471	1.940684	2.449502	3.376947	3.444508	1.059867	1.45157	1.220261	1.509875	1.351119	1.517633	1.455026	1.581804	0.584587	0.511168	1.236724	1.716445	2.863301	2.759788	0.721725	1.070663	0.871949	1.123337	0.993538	1.130098	1.084134	1.193053	0.475678	0.363517	0.885115	1.326899	2.407348	2.368065	0.511686	0.817513	0.653878	0.8736	0.764901	0.885103	0.861629
V547_081616_DISK_PARK0015_f_1.tsv	1.207208	0.754258	1.415025	0.880172	1.523467	0.965558	1.671443	1.096525	0.705865	0.445104	1.415632	0.883015	3.372888	2.873007	0.63426	0.333609	0.826048	0.423837	0.943404	0.497769	1.063658	0.579854	0.536354	0.266984	0.826242	0.423573	2.662927	2.198365	0.386835	0.204917	0.561885	0.271666	0.680504	0.328912	0.782175	0.389263	0.423092	0.19407	0.561937	0.269437	2.235116	1.813748	0.26335	0.1485	0.414777	0.203452	0.53326	0.250718	0.62301
V547_081616_DISK_PARK0017_f_1.tsv	1.240079	0.868941	1.434547	0.995874	1.555355	1.112057	1.657087	1.20246	0.67839	0.505676	1.434177	0.998571	3.314545	2.959019	0.65325	0.397157	0.837062	0.502895	0.961724	0.601138	1.070683	0.682269	0.520474	0.318949	0.837276	0.506419	2.711908	2.288927	0.394487	0.238823	0.560032	0.318416	0.683035	0.398038	0.780235	0.468474	0.402505	0.226601	0.560232	0.321254	2.265835	1.888676	0.265466	0.169576	0.407985	0.232928	0.522998	0.295265	0.613469
V547_081616_FLOOR_A0002_f_1.tsv	2.127146	2.573756	2.263835	2.603587	2.310868	2.680457	2.439291	2.726981	0.913259	1.166033	2.312266	2.755889	3.36277	3.277769	1.454223	1.920613	1.574421	1.929589	1.660436	2.005944	1.788926	1.947755	0.642874	0.724726	1.617799	1.987737	2.878581	2.686699	1.072215	1.531818	1.179291	1.546006	1.273184	1.59626	1.384147	1.573269	0.521252	0.537333	1.229603	1.598454	2.485231	2.272392	0.823442	1.259583	0.929308	1.277864	1.012817	1.314027	1.116218
V547_081616_FLOOR_A0009_f_1.tsv	2.173643	2.765235	2.300756	2.767948	2.396061	2.889009	2.429578	2.910519	0.931018	1.347406	2.290226	2.970485	3.593428	3.37761	1.502812	2.096914	1.589789	2.113718	1.648131	2.114773	1.740648	2.223224	0.616477	0.833543	1.590763	2.244684	2.804284	2.65437	1.124235	1.705447	1.211112	1.702438	1.282744	1.722476	1.366267	1.782814	0.479312	0.618512	1.211852	1.840696	2.385998	2.301628	0.867906	1.419493	0.951791	1.437405	1.026933	1.452516	1.089281
V547_081616_FLOOR_C0006_f_1.tsv	2.131044	2.487482	2.174575	2.51391	2.248848	2.527976	2.302292	2.664634	0.833159	1.086521	2.159677	2.535813	3.468298	3.517347	1.416754	1.794948	1.47048	1.833521	1.560106	1.833471	1.651535	1.893779	0.557948	0.660558	1.487948	1.839696	2.792	2.772525	1.051536	1.408956	1.107098	1.45107	1.197466	1.445367	1.273699	1.51343	0.422871	0.491578	1.107743	1.45337	2.358347	2.338178	0.793074	1.14191	0.841737	1.176894	0.921261	1.17409	1.000318
V547_081616_FLOOR_C0010_f_1.tsv	2.397627	2.848069	2.527124	2.744123	2.522341	2.822186	2.461463	2.857045	1.037703	1.388966	2.508	2.903535	3.201877	3.227967	1.744669	2.168864	1.798808	2.16015	1.845517	2.145686	1.887762	2.217955	0.669202	0.868935	1.802213	2.280315	2.742283	2.728166	1.356972	1.767661	1.404986	1.744517	1.47608	1.780196	1.527119	1.781769	0.517335	0.644693	1.409819	1.891576	2.33669	2.348465	1.091007	1.496292	1.131855	1.476677	1.196158	1.503235	1.243922
V547_081616_FLOOR_CITY0001_f_1.tsv	1.980675	2.036226	2.112695	2.063421	2.17491	2.085031	2.27661	2.131694	0.850159	0.787893	2.145229	2.604581	3.407698	3.409263	1.310571	1.357605	1.429358	1.379818	1.517978	1.421798	1.615552	1.456889	0.59703	0.484964	1.467533	1.902285	2.781712	2.733517	0.943482	0.981609	1.048641	1.001708	1.142081	1.045764	1.233128	1.083788	0.4685	0.329622	1.08934	1.51039	2.388194	2.332082	0.704763	0.736953	0.801406	0.757572	0.892454	0.795734	0.97678
V547_081616_FLOOR_CITY0003_f_1.tsv	2.426887	3.075298	2.474014	3.093255	2.508864	3.027585	2.561055	3.206983	1.019998	1.603386	2.679045	3.25773	3.354564	3.374008	1.74592	2.397602	1.780814	2.430193	1.828434	2.367609	1.849042	2.458438	0.647179	1.029692	1.957775	2.535135	2.669625	2.685459	1.360001	1.995091	1.389616	2.018465	1.438535	1.99963	1.46456	2.046117	0.487346	0.765785	1.57587	2.123018	2.291562	2.287892	1.093635	1.716239	1.122045	1.735936	1.170071	1.712939	1.203471
V547_081616_FLOOR_D0004_f_1.tsv	2.020297	2.342551	2.152853	2.391875	2.25466	2.4175	2.369055	2.440519	0.863781	0.956641	2.296532	2.74484	3.512926	3.434755	1.333722	1.658972	1.456862	1.683564	1.556465	1.670524	1.600162	1.71191	0.604962	0.584737	1.604572	1.995646	2.834392	2.724898	0.958242	1.262388	1.082027	1.297404	1.18239	1.29835	1.227741	1.349491	0.481318	0.421126	1.222799	1.596337	2.423353	2.326342	0.718388	1.004649	0.830919	1.035369	0.928572	1.039911	0.971913
V547_081616_FLOOR_D0008_f_1.tsv	2.03914	2.204525	2.135193	2.199793	2.22123	2.322522	2.219942	2.384427	0.848762	0.858797	2.08913	2.290111	3.330162	3.390192	1.354657	1.53728	1.445757	1.535475	1.554155	1.609137	1.581032	1.601009	0.590278	0.526464	1.446021	1.598038	2.725348	2.703014	0.984199	1.152021	1.064864	1.156619	1.166516	1.218111	1.220451	1.226933	0.458197	0.370561	1.064941	1.208111	2.368738	2.325209	0.740128	0.893533	0.816734	0.894614	0.911553	0.951714	0.970073
V547_081616_FLOOR_PARK0005_f_1.tsv	1.338866	0.886372	1.508899	1.029197	1.648953	1.135053	1.785333	1.248111	0.747836	0.529377	1.508873	1.036664	3.260249	2.682847	0.743337	0.417206	0.908875	0.549171	1.047612	0.63916	1.176926	0.72902	0.548621	0.369375	0.908837	0.551009	2.54571	1.965064	0.468708	0.253048	0.62691	0.366789	0.75385	0.445525	0.873504	0.519154	0.439891	0.282071	0.627641	0.368822	2.136961	1.558547	0.325156	0.179234	0.471341	0.274169	0.591034	0.346473	0.692368
V547_081616_FLOOR_PARK0007_f_1.tsv	1.656034	0.927689	1.814768	1.05021	1.953513	1.153679	2.052339	1.248442	0.797704	0.477165	1.827832	1.054604	3.441151	2.9458	1.006542	0.424333	1.160107	0.527406	1.291985	0.613501	1.387637	0.695423	0.572913	0.290812	1.174789	0.529273	2.760651	2.226009	0.671258	0.245601	0.816804	0.324559	0.945857	0.393811	1.038418	0.459416	0.454152	0.203539	0.829365	0.323647	2.350822	1.826807	0.472325	0.168991	0.606768	0.229135	0.723499	0.284897	0.817645
V711_072116_BESS__FO_FT_CL0007_f_1.tsv	0.659388	0.610839	0.849413	0.730566	0.992731	0.883837	1.161168	1.00829	0.53176	0.567935	0.981972	0.735399	3.001075	2.821108	0.298903	0.345562	0.460863	0.542473	0.579069	0.644271	0.650952	0.725045	0.362786	0.508916	0.556754	0.549787	2.319607	2.152888	0.181813	0.219582	0.311102	0.42721	0.404987	0.536619	0.481802	0.598225	0.266897	0.414734	0.3737	0.429812	1.928312	1.734504	0.128712	0.15513	0.23446	0.3305	0.319209	0.456578	0.396316
V711_072116_DISK_A0012_f_1.tsv	1.209135	1.450565	1.363626	1.546024	1.442782	1.648019	1.589299	1.695432	0.57265	0.620061	1.412228	1.637388	3.733603	3.392453	0.620144	0.823977	0.748094	0.920837	0.848451	1.004357	0.938502	1.080994	0.379559	0.385659	0.784265	1.009193	2.826111	2.772589	0.360805	0.516316	0.465121	0.603325	0.560293	0.666612	0.636725	0.750451	0.259747	0.250494	0.494121	0.677613	2.402378	2.363051	0.234651	0.345629	0.315434	0.411175	0.399636	0.468847	0.472387
V711_072116_DISK_A0019_f_1.tsv	1.010006	1.696227	1.129163	1.744018	1.214372	1.756919	1.262855	1.865883	0.460711	0.661616	1.132187	1.753257	3.284948	3.46548	0.470217	1.048589	0.567573	1.078588	0.642816	1.131809	0.719519	1.205539	0.275933	0.400495	0.576274	1.09945	2.795476	2.747462	0.261442	0.704922	0.334489	0.741008	0.397275	0.783215	0.472448	0.84725	0.180807	0.26143	0.338461	0.742094	2.395359	2.384255	0.17156	0.496585	0.223872	0.527879	0.276614	0.565264	0.339227
V711_072116_DISK_C0016_f_1.tsv	1.037254	1.527872	1.172168	1.538345	1.320717	1.660005	1.383264	1.689043	0.517152	0.581308	1.332942	1.603154	3.568577	3.392892	0.487754	0.890029	0.599077	0.9116	0.716194	1.0008	0.794498	1.015336	0.315217	0.330947	0.731731	0.962425	2.85947	2.777167	0.273393	0.564964	0.354553	0.589387	0.449885	0.655717	0.522917	0.683896	0.203641	0.207686	0.4527	0.634959	2.411071	2.367463	0.179621	0.38156	0.236649	0.405007	0.312143	0.452389	0.37564
V711_072116_DISK_C0020_f_1.tsv	1.023095	1.564805	1.142104	1.60067	1.237704	1.642494	1.307554	1.750587	0.498517	0.608925	1.208179	1.624959	3.629966	3.501119	0.476443	0.91867	0.588153	0.972087	0.680417	1.021445	0.756247	1.077571	0.299822	0.36477	0.631593	0.990548	2.809654	2.787241	0.263279	0.592824	0.344837	0.633838	0.430605	0.688256	0.505089	0.744531	0.191981	0.234933	0.376651	0.656321	2.442271	2.371635	0.171588	0.403266	0.228188	0.438209	0.29614	0.484647	0.363132
V711_072116_DISK_CITY0011_f_1.tsv	1.16884	1.220868	1.347767	1.311981	1.46311	1.415359	1.575132	1.490007	0.601947	0.543006	1.332179	1.560918	3.572239	3.497389	0.589651	0.625846	0.73607	0.70793	0.862819	0.797011	0.965409	0.876093	0.413029	0.318403	0.737679	0.920007	2.826027	2.809837	0.342934	0.365092	0.461697	0.430639	0.574533	0.502928	0.667116	0.575323	0.288507	0.203014	0.46364	0.596379	2.402441	2.405011	0.225364	0.237963	0.317208	0.287182	0.415259	0.345362	0.499401
V711_072116_DISK_CITY0013_f_1.tsv	1.001846	1.442315	1.13393	1.491489	1.255899	1.567319	1.33296	1.611096	0.502222	0.560615	1.13417	1.502165	3.510218	3.437621	0.46516	0.816988	0.5699	0.856778	0.675705	0.931548	0.750174	0.975788	0.294619	0.314975	0.569433	0.869533	2.792169	2.770339	0.260366	0.507856	0.336089	0.541833	0.420355	0.603392	0.490289	0.648632	0.191416	0.197924	0.335933	0.552901	2.403214	2.364517	0.171536	0.337633	0.226007	0.365647	0.29115	0.414971	0.352425
V711_072116_DISK_D0014_f_1.tsv	0.79858	1.512386	0.936337	1.598794	1.043108	1.688509	1.172437	1.698269	0.461843	0.626283	1.037029	1.611243	3.470345	3.448674	0.335094	0.884449	0.440573	0.959593	0.541567	1.045634	0.637929	1.101559	0.27395	0.394943	0.509041	0.973477	2.796451	2.780625	0.187402	0.566151	0.26171	0.635607	0.341931	0.706469	0.42123	0.764982	0.175374	0.263573	0.304481	0.641329	2.386663	2.389573	0.126646	0.383961	0.178028	0.440942	0.240623	0.498594	0.303833
V711_072116_DISK_D0018_f_1.tsv	0.874411	1.428854	1.033619	1.560863	1.151322	1.645126	1.243709	1.729566	0.5117	0.566754	1.124008	1.588676	3.30542	3.437377	0.380722	0.812344	0.512469	0.905663	0.622019	0.959202	0.713945	1.031879	0.317893	0.329607	0.576262	0.967485	2.775464	2.699057	0.212576	0.507668	0.307364	0.578024	0.400552	0.626883	0.4878	0.694329	0.207993	0.213822	0.35071	0.634389	2.350743	2.298136	0.14219	0.340571	0.209769	0.393945	0.283165	0.436794	0.358273
V711_072116_DISK_PARK0015_f_1.tsv	0.943347	0.338937	1.116032	0.444189	1.234375	0.530498	1.380109	0.611859	0.572197	0.360072	1.156312	0.51909	3.401803	2.430704	0.439898	0.183781	0.589346	0.273434	0.705475	0.340168	0.81553	0.395434	0.383859	0.250621	0.619159	0.309354	2.686222	1.732052	0.252116	0.126076	0.371143	0.206301	0.475926	0.265035	0.572547	0.313798	0.26678	0.194842	0.389476	0.225049	2.285331	1.341037	0.169532	0.094091	0.259652	0.167519	0.351039	0.220456	0.435515
V711_072116_DISK_PARK0017_f_1.tsv	1.187206	0.525339	1.341968	0.602597	1.504129	0.652867	1.579263	0.69641	0.635233	0.463537	1.343425	0.723575	3.433808	2.477308	0.614387	0.309674	0.75555	0.450088	0.900942	0.508371	0.979385	0.551632	0.434765	0.420899	0.755707	0.500074	2.737108	1.787831	0.367402	0.214413	0.488092	0.368447	0.612965	0.451787	0.697056	0.502578	0.312447	0.354932	0.488085	0.389129	2.320603	1.399886	0.245571	0.159589	0.34399	0.299728	0.449448	0.397165	0.528965
V711_072116_FLOOR_A0002_f_1.tsv	1.539594	2.183741	1.564669	2.206022	1.609533	2.300152	1.647724	2.204735	0.56201	0.868472	1.575457	2.479453	3.386412	3.544202	0.89351	1.489811	0.913794	1.515414	0.97985	1.56255	1.0092	1.568483	0.317713	0.534447	0.937155	1.761756	2.768984	2.749894	0.571363	1.105273	0.585585	1.133171	0.653719	1.200135	0.680118	1.209397	0.202202	0.376843	0.611539	1.369534	2.369911	2.302009	0.388097	0.851049	0.399443	0.87793	0.458072	0.937911	0.486016
V711_072116_FLOOR_A0009_f_1.tsv	1.578341	1.966164	1.660099	1.994143	1.69585	2.037289	1.751481	2.029649	0.605218	0.7826	1.674481	2.090526	3.428419	3.263281	0.940702	1.296247	0.995357	1.34064	1.04912	1.34347	1.120531	1.428972	0.356817	0.485159	1.022449	1.421245	2.783309	2.800131	0.611063	0.925068	0.661361	0.957941	0.708052	0.978547	0.77351	1.071966	0.230356	0.333873	0.67807	1.051446	2.372752	2.381478	0.417813	0.68646	0.457464	0.725611	0.500145	0.743769	0.552772
V711_072116_FLOOR_C0006_f_1.tsv	1.226289	1.16706	1.276852	1.186082	1.289133	1.252793	1.393493	1.26473	0.434576	0.421443	1.308143	1.185511	3.404318	2.974717	0.627302	0.585815	0.681666	0.606056	0.7095	0.662488	0.768529	0.675929	0.225762	0.198685	0.705561	0.607138	2.640514	2.421362	0.365988	0.334893	0.411131	0.353754	0.440631	0.392963	0.488719	0.412167	0.155721	0.12334	0.424451	0.354178	2.215551	2.035191	0.238818	0.216601	0.275725	0.231727	0.307505	0.257587	0.341413
V711_072116_FLOOR_C0010_f_1.tsv	1.318529	1.814031	1.372709	1.852868	1.432632	1.917996	1.525617	1.999663	0.525096	0.661107	1.448552	1.88767	3.372941	3.379305	0.724022	1.146229	0.77525	1.183207	0.846399	1.21818	0.909471	1.298204	0.298234	0.395342	0.826204	1.222281	2.843211	2.718371	0.431632	0.790369	0.476143	0.824998	0.534966	0.84539	0.583624	0.932397	0.188711	0.256225	0.521755	0.865055	2.441396	2.31687	0.279596	0.567958	0.31685	0.597961	0.360206	0.615279	0.40875
V711_072116_FLOOR_CITY0001_f_1.tsv	1.540097	1.59643	1.614944	1.626114	1.662296	1.644709	1.753461	1.705742	0.605102	0.548092	1.610521	2.081357	3.423626	3.431373	0.902052	0.95166	0.962315	0.979711	1.026973	1.000944	1.10606	1.041524	0.364584	0.280491	0.96425	1.403112	2.785822	2.731507	0.577618	0.619438	0.630936	0.642076	0.69108	0.666601	0.763571	0.697467	0.23518	0.170675	0.631824	1.029967	2.381168	2.328054	0.392422	0.424452	0.435992	0.442973	0.486693	0.463838	0.551717
V711_072116_FLOOR_CITY0003_f_1.tsv	1.693669	1.652392	1.754711	1.705471	1.786026	1.7748	1.896588	1.815354	0.629216	0.611344	1.7132	2.060055	3.098078	3.431258	0.986069	1.004289	1.044018	1.051557	1.080213	1.098807	1.160907	1.151489	0.377614	0.349342	1.059924	1.393176	2.861017	2.77232	0.659982	0.665834	0.711061	0.705068	0.744766	0.753739	0.81127	0.79129	0.247751	0.225676	0.718541	1.019214	2.456189	2.348506	0.470748	0.462025	0.515935	0.497155	0.547701	0.537609	0.606552
V711_072116_FLOOR_D0004_f_1.tsv	1.677498	2.019953	1.75024	2.038463	1.790994	2.096414	1.943175	1.982288	0.649793	0.748988	1.900606	2.238578	3.556825	3.382894	1.011198	1.36204	1.078488	1.380247	1.13667	1.428052	1.201908	1.406591	0.405545	0.451884	1.237893	1.609396	2.772014	2.767621	0.669771	0.992871	0.725181	1.000191	0.78672	1.048748	0.845303	1.046894	0.266589	0.302978	0.875612	1.221514	2.381474	2.337736	0.465289	0.746557	0.513825	0.75177	0.56646	0.794032	0.6195
V711_072116_FLOOR_D0008_f_1.tsv	0.905995	1.382883	0.976112	1.404681	1.008621	1.444055	1.141259	1.446297	0.353821	0.477989	1.012939	1.46729	3.08751	3.181069	0.389179	0.760796	0.439064	0.780786	0.473817	0.804228	0.563123	0.842074	0.175361	0.24386	0.476418	0.833783	2.537121	2.451627	0.213869	0.461701	0.251729	0.485184	0.273656	0.499731	0.336678	0.532858	0.113793	0.154183	0.27609	0.521872	2.067969	2.055602	0.140258	0.301974	0.167155	0.320991	0.183895	0.336153	0.228456
V711_072116_FLOOR_PARK0005_f_1.tsv	0.855381	0.19627	1.021549	0.248351	1.172567	0.293113	1.240352	0.343587	0.571548	0.153478	1.071522	0.376347	2.96309	2.283934	0.418683	0.08166	0.56252	0.110978	0.690002	0.140644	0.768575	0.170292	0.388087	0.079763	0.594491	0.193383	2.276902	1.597803	0.255714	0.048438	0.370886	0.068366	0.476734	0.088873	0.560708	0.109326	0.279309	0.051464	0.394839	0.132986	1.862731	1.215516	0.179133	0.033069	0.270734	0.047736	0.359468	0.062921	0.436838
V711_072116_FLOOR_PARK0007_f_1.tsv	0.914377	0.447936	1.098373	0.499254	1.227697	0.572272	1.363588	0.610789	0.579216	0.231379	1.09442	0.539572	3.141075	2.653998	0.43856	0.177921	0.594944	0.206893	0.711041	0.252675	0.81781	0.275885	0.397949	0.114896	0.593339	0.227423	2.426785	1.961267	0.261202	0.102487	0.386759	0.12178	0.490256	0.152068	0.578345	0.170011	0.286468	0.073296	0.385823	0.138108	2.025352	1.571136	0.179116	0.069986	0.277186	0.083918	0.368181	0.105318	0.448506
V729_071916_BESS_FO_FT_CL0007_f_1.tsv	1.092197	0.753834	1.293737	0.935942	1.595386	1.157611	1.930203	1.508184	0.827732	0.646174	1.348627	0.92154	2.715117	3.040184	0.605775	0.431339	0.812197	0.596889	1.030547	0.759682	1.254458	0.927925	0.653106	0.536391	0.841174	0.590797	2.33023	2.06345	0.415752	0.296434	0.61021	0.470869	0.774261	0.593058	0.961529	0.697891	0.547546	0.443178	0.651075	0.468669	1.933494	1.70381	0.306455	0.215676	0.506983	0.389854	0.651144	0.503777	0.762347
V729_071916_BESS_FL_FT_CL0001_f_1.tsv	1.601645	1.295601	1.648732	1.472095	1.792646	1.648462	1.965856	1.584364	0.670913	0.609077	1.94591	1.524686	3.429012	3.274783	0.952956	0.68808	1.059439	0.863037	1.186496	1.041213	1.293518	1.089057	0.475937	0.491873	1.337282	0.866714	2.848301	2.692135	0.622164	0.414404	0.703564	0.584721	0.842747	0.725027	0.929623	0.779031	0.351199	0.404032	0.946504	0.583337	2.489462	2.352038	0.426626	0.272458	0.499343	0.419237	0.622105	0.55422	0.686666
V729_071916_DISK_A0017_f_1.tsv	1.20051	1.175334	1.334377	1.310734	1.438496	1.416626	1.559761	1.513097	0.579192	0.535217	1.390168	1.315427	3.513253	3.489241	0.617392	0.592127	0.730952	0.703151	0.843957	0.78249	0.959688	0.875338	0.384835	0.323099	0.787493	0.710291	2.795351	2.849724	0.363247	0.340861	0.460298	0.425103	0.558777	0.492602	0.657289	0.573037	0.273729	0.206619	0.505111	0.426412	2.347716	2.444561	0.240308	0.221852	0.320575	0.282093	0.401387	0.338698	0.485807
V729_071916_DISK_A0020_f_1.tsv	1.165318	1.656661	1.296745	1.696148	1.451745	1.775807	1.525965	1.936269	0.580438	0.650294	1.32119	1.727184	3.512659	3.432963	0.59211	1.001346	0.708963	1.060911	0.848296	1.147466	0.931717	1.217157	0.385852	0.400489	0.720399	1.066805	2.893508	2.770537	0.3444	0.659472	0.438914	0.71183	0.551207	0.786312	0.641427	0.851018	0.258653	0.260175	0.444144	0.717565	2.422981	2.360063	0.226166	0.457477	0.297459	0.504226	0.391004	0.563857	0.467739
V729_071916_DISK_C0014_f_1.tsv	0.909002	1.721336	1.083843	1.773709	1.194002	1.865984	1.22006	1.987158	0.549285	0.702194	1.311465	1.767288	3.390926	3.303418	0.41523	1.063915	0.568244	1.116005	0.674066	1.247633	0.741009	1.305799	0.364644	0.475885	0.728887	1.124905	2.796957	2.811678	0.234171	0.719808	0.352062	0.763583	0.450422	0.884821	0.520527	0.941546	0.253851	0.337982	0.472243	0.772291	2.363432	2.380922	0.156268	0.510629	0.245353	0.553432	0.33014	0.658974	0.398522
V729_071916_DISK_C0019_f_1.tsv	1.141368	1.856774	1.320122	1.925125	1.482624	1.98649	1.545884	2.111655	0.629715	0.761846	1.314946	1.89391	3.241441	3.500977	0.574965	1.189413	0.745955	1.255896	0.883929	1.360819	0.97079	1.441157	0.475927	0.513127	0.74362	1.254798	2.774854	2.792182	0.339054	0.82732	0.495959	0.888869	0.618405	0.993082	0.698954	1.071646	0.366739	0.369297	0.493644	0.898763	2.297062	2.401466	0.227163	0.597458	0.360251	0.653529	0.471157	0.749681	0.548937
V729_071916_DISK_CITY0011_f_1.tsv	1.302617	1.294479	1.510304	1.45156	1.659215	1.574748	1.76616	1.674155	0.739204	0.655975	1.518613	1.553603	3.313107	3.509161	0.711033	0.690915	0.913975	0.835504	1.050579	0.950353	1.164568	1.069638	0.574541	0.445606	0.916427	0.922374	2.591883	2.818597	0.444973	0.413577	0.635515	0.536232	0.764524	0.641892	0.862609	0.745201	0.470055	0.312637	0.637147	0.606549	2.184894	2.415011	0.306305	0.272632	0.477231	0.369836	0.603586	0.464586	0.695741
V729_071916_DISK_CITY0015_f_1.tsv	1.145864	1.665123	1.310807	1.753052	1.427069	1.834837	1.544842	1.926348	0.607913	0.689769	1.306429	1.787062	3.424582	3.455902	0.570781	1.014144	0.718284	1.093865	0.828588	1.168768	0.936858	1.264547	0.422586	0.449459	0.723259	1.121337	2.772573	2.828928	0.332234	0.674754	0.458281	0.745167	0.560888	0.813456	0.65749	0.902594	0.304172	0.308061	0.460367	0.76986	2.340396	2.404795	0.220059	0.471607	0.321496	0.533047	0.415031	0.594093	0.499745
V729_071916_DISK_D0012_f_1.tsv	1.039995	1.60965	1.232849	1.721822	1.377007	1.876595	1.474402	1.953016	0.631429	0.726385	1.357626	1.710978	3.170134	3.668045	0.514836	0.950739	0.688327	1.078554	0.817605	1.212335	0.928427	1.28003	0.457096	0.504622	0.802796	1.077303	2.608848	2.829413	0.310347	0.62318	0.463919	0.733139	0.578894	0.860305	0.663784	0.93449	0.354511	0.374896	0.550032	0.733283	2.16863	2.371235	0.212118	0.430354	0.345433	0.526262	0.450608	0.63958	0.526386
V729_071916_DISK_D0018_f_1.tsv	1.175399	1.727119	1.307228	1.798699	1.458561	1.847323	1.527501	1.964719	0.611148	0.6475	1.32733	1.917878	3.36613	3.419287	0.592094	1.06821	0.735344	1.11421	0.866773	1.153524	0.941525	1.229891	0.426408	0.404403	0.738215	1.236835	2.793071	2.781687	0.344154	0.716936	0.470963	0.760792	0.584934	0.813806	0.668687	0.879707	0.304603	0.268128	0.47128	0.872508	2.361278	2.386588	0.226408	0.504063	0.327606	0.540178	0.426099	0.587681	0.507513
V729_071916_DISK_PARK0013_f_1.tsv	0.89992	0.468982	1.09904	0.637162	1.289158	0.765519	1.493885	0.905637	0.716052	0.470596	1.102099	0.642735	2.748309	2.255919	0.477507	0.235732	0.655603	0.352585	0.807735	0.448889	0.95838	0.543064	0.531767	0.306168	0.655698	0.351762	2.04847	1.580047	0.32268	0.160232	0.484017	0.252023	0.610665	0.326997	0.732389	0.397935	0.428745	0.229641	0.483217	0.250434	1.648516	1.196868	0.240899	0.121745	0.388417	0.198123	0.49929	0.261194	0.601774
V729_071916_DISK_PARK0016_f_1.tsv	0.905946	0.354764	1.087188	0.481204	1.258055	0.601523	1.396325	0.696867	0.646333	0.350199	1.080086	0.506779	2.965267	2.319167	0.45493	0.162577	0.614105	0.244267	0.751245	0.32104	0.871794	0.388986	0.467111	0.205524	0.611782	0.262376	2.222901	1.635054	0.294038	0.108439	0.434547	0.168478	0.5498	0.225198	0.651423	0.276626	0.368064	0.148444	0.433259	0.179937	1.821434	1.249828	0.214293	0.083159	0.339279	0.128893	0.439395	0.17414	0.527559
V729_071916_FLOOR_A0009_f_1.tsv	1.307581	1.893589	1.35326	1.95075	1.347733	1.988949	1.434208	2.001633	0.449459	0.685593	1.798127	1.93269	3.540826	3.352347	0.693633	1.217469	0.729672	1.269373	0.746506	1.303067	0.792258	1.36478	0.216279	0.409287	1.128844	1.290924	2.740006	2.680775	0.412502	0.857978	0.437845	0.90714	0.45928	0.936956	0.490819	0.992709	0.130629	0.267859	0.768585	0.924838	2.322899	2.280185	0.268	0.630307	0.282955	0.669359	0.308345	0.696604	0.323173
V729_071916_FLOOR_A0010_f_1.tsv	0.751717	1.500743	0.805766	1.501459	0.822313	1.555484	0.856062	1.593646	0.233061	0.505666	1.945654	1.800941	3.524851	3.489337	0.296747	0.861205	0.33074	0.878169	0.34104	0.925035	0.383576	0.956376	0.104715	0.258158	1.271926	1.143229	2.732265	2.687668	0.158108	0.543592	0.176094	0.55342	0.186434	0.594751	0.212369	0.626191	0.065575	0.155738	0.902548	0.794077	2.333438	2.324781	0.104369	0.363766	0.117839	0.373999	0.124684	0.403919	0.143134
V729_071916_FLOOR_C0004_f_1.tsv	1.141837	1.394437	1.187533	1.415743	1.286867	1.473893	1.299507	1.55197	0.440735	0.505119	1.818658	2.02176	3.42326	3.456938	0.564269	0.770611	0.608337	0.791964	0.673341	0.838508	0.699837	0.901481	0.216931	0.259333	1.162459	1.356513	2.732049	2.721209	0.321963	0.469663	0.35603	0.487934	0.400855	0.531545	0.431905	0.58112	0.134496	0.157878	0.805053	0.983873	2.332354	2.331419	0.209907	0.307998	0.235458	0.323672	0.267099	0.356309	0.292771
V729_071916_FLOOR_C0008_f_1.tsv	1.101368	1.503671	1.135842	1.529362	1.172858	1.652836	1.19347	1.723848	0.371202	0.547732	1.616917	1.781158	3.45868	3.248722	0.530278	0.853076	0.559971	0.885042	0.588795	0.967636	0.61664	0.998267	0.16221	0.293029	0.973845	1.116726	2.723194	2.725177	0.293691	0.528971	0.313688	0.556302	0.335413	0.614626	0.358798	0.651853	0.097521	0.17781	0.63785	0.76284	2.331735	2.366212	0.186926	0.353461	0.198841	0.377985	0.214298	0.420995	0.231289
V729_071916_FLOOR_CITY0001_f_1.tsv	1.451418	1.649024	1.52613	1.699589	1.578087	1.736136	1.686512	1.799204	0.593685	0.599538	1.813151	2.17573	3.56359	3.31215	0.819976	1.004059	0.888721	1.038505	0.949119	1.0736	1.026104	1.140933	0.35349	0.341023	1.148667	1.47974	2.797764	2.713017	0.511584	0.665484	0.568138	0.695636	0.622703	0.729746	0.69121	0.792838	0.22531	0.214893	0.790162	1.103967	2.380669	2.322835	0.341756	0.463125	0.386942	0.48923	0.433858	0.51786	0.492799
V729_071916_FLOOR_CITY0005_f_1.tsv	1.621303	1.479696	1.673988	1.487906	1.699561	1.530623	1.756934	1.553488	0.578996	0.513301	1.812697	1.698763	3.472741	3.315593	0.972229	0.846685	1.018365	0.857091	1.045729	0.898071	1.089274	0.91876	0.316939	0.254942	1.145765	1.038286	2.757947	2.698153	0.636867	0.532842	0.675579	0.540553	0.704907	0.573805	0.742313	0.591466	0.195267	0.153727	0.790098	0.697419	2.351053	2.294179	0.439739	0.356347	0.469792	0.363494	0.493383	0.38903	0.525108
V729_071916_FLOOR_D0002_f_1.tsv	1.55962	1.609295	1.641172	1.65888	1.766688	1.745195	1.83743	1.890547	0.63123	0.624421	1.770922	1.658425	3.545519	3.459766	0.91735	0.959143	1.000704	1.017212	1.08526	1.095649	1.162128	1.182119	0.394518	0.405998	1.122856	1.016307	2.784621	2.792319	0.59388	0.628079	0.67146	0.6776	0.752544	0.757128	0.806158	0.8256	0.263901	0.27221	0.778926	0.677648	2.396013	2.396951	0.404316	0.430406	0.470893	0.475101	0.540426	0.54147	0.590528
V729_071916_FLOOR_D0007_f_1.tsv	1.110069	1.376783	1.176955	1.447198	1.211598	1.519694	1.26055	1.580698	0.416947	0.543477	1.308708	1.488236	3.457956	3.473391	0.538814	0.752562	0.593475	0.819024	0.625446	0.887557	0.674914	0.935987	0.1968	0.303897	0.702755	0.852243	2.707736	2.755592	0.301683	0.459665	0.339673	0.516935	0.367642	0.56685	0.401682	0.613045	0.120225	0.193854	0.418814	0.538343	2.344904	2.352774	0.193021	0.304054	0.218447	0.347557	0.239828	0.387653	0.264344
V729_071916_FLOOR_PARK0003_f_1.tsv	0.799806	0.192144	0.928538	0.260741	1.031697	0.321937	1.133658	0.375344	0.488807	0.215258	0.947294	0.26134	2.872133	1.799713	0.373841	0.103655	0.487297	0.15147	0.56826	0.191089	0.64783	0.22627	0.331549	0.137391	0.496028	0.15166	2.109938	1.135743	0.23278	0.07412	0.332772	0.113546	0.402996	0.144796	0.464329	0.173938	0.25837	0.106115	0.337487	0.110681	1.721827	0.777175	0.165504	0.058901	0.255613	0.092308	0.31893	0.119659	0.370393
V729_071916_FLOOR_PARK0006_f_1.tsv	0.671865	0.287387	0.804152	0.367196	0.88277	0.43638	0.977884	0.490233	0.451459	0.261879	0.90112	0.373706	2.781828	2.021834	0.309862	0.144509	0.418457	0.200158	0.488547	0.249787	0.560596	0.288435	0.307718	0.168001	0.477058	0.204335	2.07922	1.35232	0.195028	0.099145	0.290905	0.146152	0.353652	0.185125	0.411052	0.218398	0.23871	0.128999	0.331797	0.148078	1.680113	0.975948	0.139417	0.074679	0.224336	0.116574	0.282769	0.149689	0.33398
V735_111116_BESS_FL_FT_CL0001_f_1.tsv	0.981428	1.078057	1.202772	1.350262	1.391091	1.327363	1.467336	1.615542	0.605223	0.659153	1.370042	1.30166	3.78646	3.279239	0.467556	0.548316	0.656138	0.764908	0.787482	0.850947	0.888578	1.041197	0.459159	0.530802	0.783645	0.754087	2.695402	2.568963	0.268036	0.330196	0.421777	0.525969	0.556878	0.637241	0.64872	0.757813	0.338568	0.42244	0.52572	0.522514	2.290345	2.195194	0.181271	0.227095	0.301772	0.391726	0.417832	0.507046	0.510207
V735_111116_BESS_FO_FT_CL0008_f_1.tsv	0.714283	0.545559	0.852406	0.670678	0.984964	0.810794	1.20342	0.98706	0.628344	0.573357	0.84195	0.722945	2.762671	2.437165	0.375957	0.327251	0.563171	0.495331	0.667849	0.593697	0.8049	0.69667	0.500958	0.474341	0.559341	0.507649	2.148474	1.748315	0.241279	0.215485	0.430538	0.398669	0.524235	0.501178	0.639909	0.578723	0.405343	0.389268	0.436096	0.40545	1.721638	1.338707	0.172417	0.154871	0.338377	0.316088	0.451111	0.425729	0.536201
V735_111116_DISK_A0014_f_1.tsv	0.835679	0.797003	1.032554	0.969999	1.116501	1.114612	1.275353	1.179318	0.559297	0.533854	1.072291	0.971273	3.395798	3.460752	0.363698	0.344088	0.537957	0.493453	0.64692	0.62537	0.756218	0.688911	0.386584	0.362069	0.566156	0.495397	2.685662	2.693321	0.204796	0.19722	0.338029	0.312122	0.446914	0.426605	0.546518	0.50484	0.267926	0.248103	0.364569	0.312219	2.276503	2.283554	0.139129	0.134099	0.238072	0.218664	0.333762	0.314658	0.423482
V735_111116_DISK_A0017_f_1.tsv	0.942447	0.79216	1.133933	0.987865	1.260976	1.120942	1.373092	1.176339	0.612459	0.527401	1.172991	0.970527	3.21819	3.479187	0.447543	0.332769	0.628779	0.485705	0.749187	0.60613	0.854173	0.70263	0.459803	0.333581	0.656783	0.483075	2.639901	2.741662	0.263203	0.187244	0.420873	0.294684	0.534889	0.395988	0.627286	0.489375	0.346754	0.219704	0.443911	0.295636	2.242669	2.348534	0.179254	0.127859	0.308236	0.204149	0.417359	0.286745	0.503429
V735_111116_DISK_C0011_f_1.tsv	1.020027	1.089693	1.229609	1.302239	1.326442	1.382317	1.423926	1.506961	0.625678	0.6285	1.240057	1.333069	3.310449	3.484522	0.497787	0.536001	0.698429	0.723944	0.796139	0.839548	0.890644	0.93788	0.487881	0.46864	0.704616	0.761671	2.60269	2.728171	0.295609	0.312703	0.469221	0.468594	0.577061	0.590011	0.670116	0.685205	0.373656	0.347717	0.472414	0.499337	2.222198	2.320222	0.200567	0.20911	0.34469	0.332487	0.449716	0.445432	0.544125
V735_111116_DISK_C0013_f_1.tsv	0.975431	0.871125	1.167912	1.07919	1.286746	1.192448	1.39878	1.241026	0.650575	0.550568	1.180085	1.092615	3.182867	3.35524	0.469976	0.38443	0.670624	0.550385	0.803929	0.66543	0.876542	0.741318	0.501837	0.373808	0.67691	0.564817	2.560502	2.729652	0.279898	0.218488	0.460044	0.340033	0.585478	0.452336	0.6656	0.526812	0.387024	0.256745	0.467842	0.348734	2.139649	2.313397	0.190864	0.148687	0.341961	0.237885	0.464619	0.333398	0.544206
V735_111116_DISK_CITY0012_f_1.tsv	0.728921	0.513251	0.927769	0.688397	1.052637	0.804328	1.124994	0.888968	0.573617	0.45308	1.013176	0.772646	3.265533	3.400206	0.315723	0.205084	0.489548	0.328225	0.61592	0.436531	0.695409	0.517849	0.394252	0.261117	0.544331	0.374073	2.572289	2.636449	0.184492	0.120752	0.318971	0.202572	0.435901	0.288489	0.520829	0.363627	0.274509	0.169199	0.360809	0.230675	2.188363	2.250467	0.127965	0.084654	0.229275	0.141952	0.330279	0.207534	0.413922
V735_111116_DISK_CITY0016_f_1.tsv	0.719492	0.674855	0.924738	0.872617	1.038236	1.000828	1.124261	1.100475	0.553122	0.528895	0.945556	0.883765	3.362825	3.406239	0.307247	0.27589	0.484101	0.433634	0.600313	0.557093	0.687793	0.646653	0.380713	0.333558	0.495448	0.440374	2.690553	2.720045	0.177037	0.158299	0.309837	0.268698	0.423348	0.375754	0.513576	0.463418	0.261254	0.219576	0.316146	0.272524	2.270163	2.313566	0.122542	0.109907	0.218781	0.187019	0.318443	0.274003	0.406276
V735_111116_DISK_D0015_f_1.tsv	0.828256	0.59919	1.038624	0.780611	1.131024	0.900296	1.251982	0.992924	0.608996	0.512948	1.014099	0.871347	3.20825	3.344349	0.389878	0.242783	0.587905	0.390628	0.685882	0.514811	0.782713	0.602672	0.466334	0.320177	0.583306	0.447672	2.489182	2.592263	0.233415	0.14194	0.408074	0.245389	0.512137	0.351829	0.600425	0.435764	0.35417	0.209341	0.406809	0.284315	2.078539	2.225562	0.160246	0.099315	0.302039	0.17106	0.411893	0.255452	0.496699
V735_111116_DISK_D0018_f_1.tsv	0.769533	0.63131	0.964499	0.818376	1.083641	0.95379	1.225341	1.007187	0.589205	0.524374	0.991787	0.897912	3.221919	3.143785	0.351744	0.264643	0.530042	0.423168	0.64278	0.54867	0.752022	0.632608	0.424164	0.345894	0.541876	0.465243	2.466828	2.62303	0.212527	0.15413	0.363301	0.273391	0.472922	0.384437	0.560007	0.467797	0.316733	0.234652	0.367133	0.29798	2.075621	2.234273	0.148143	0.107468	0.270981	0.192942	0.372647	0.285578	0.456054
V735_111116_FLOOR_A0004_f_1.tsv	1.168699	1.716914	1.34041	1.832157	1.450263	1.864873	1.588798	1.994299	0.591475	0.707416	1.356725	1.82723	3.330365	3.443618	0.592163	1.051072	0.737481	1.162012	0.848004	1.238199	0.982795	1.350957	0.395118	0.494469	0.73767	1.166564	2.783487	2.773802	0.343047	0.70525	0.457431	0.807274	0.55925	0.890458	0.66093	0.977763	0.268184	0.360584	0.461784	0.808913	2.396795	2.415016	0.223515	0.495638	0.308834	0.584281	0.400535	0.67052	0.483992
V735_111116_FLOOR_A0009_f_1.tsv	1.144319	0.801915	1.287996	0.923681	1.439459	0.969603	1.520158	1.104209	0.569504	0.408989	1.289705	0.958029	3.557771	3.397294	0.573397	0.331899	0.710725	0.415059	0.82709	0.472587	0.9009	0.561826	0.387818	0.206638	0.710154	0.437665	2.806001	2.822972	0.328575	0.180573	0.434681	0.232811	0.544074	0.27914	0.613442	0.344729	0.263553	0.129851	0.439029	0.25067	2.399008	2.437274	0.214375	0.119692	0.295052	0.153825	0.387224	0.189304	0.457846
V735_111116_FLOOR_C0001_f_1.tsv	1.326263	1.255308	1.470132	1.415438	1.611509	1.480784	1.608872	1.552486	0.616709	0.603658	1.477012	1.44052	3.424049	3.339909	0.716515	0.663183	0.859891	0.813608	0.978045	0.893797	1.007184	0.981251	0.438754	0.445289	0.861418	0.833932	2.682617	2.661472	0.437276	0.39949	0.557395	0.533957	0.661732	0.624856	0.710322	0.698461	0.319884	0.346864	0.558805	0.557159	2.302585	2.264621	0.293723	0.26914	0.392077	0.386175	0.484311	0.476865	0.54022
V735_111116_FLOOR_C0003_f_1.tsv	1.431199	1.905338	1.582845	1.963602	1.657021	1.950824	1.782577	2.013552	0.631257	0.7418	1.549979	1.980566	3.528197	3.619376	0.804272	1.232354	0.92929	1.30217	1.033237	1.332411	1.115698	1.421166	0.440074	0.507863	0.926637	1.320043	2.838832	2.844442	0.500434	0.867712	0.611409	0.927854	0.700743	0.973678	0.782834	1.038494	0.312022	0.367308	0.608837	0.959065	2.434801	2.396359	0.334978	0.635602	0.425461	0.692564	0.506417	0.729688	0.589919
V735_111116_FLOOR_CITY0002_f_1.tsv	0.836172	0.957139	0.943438	1.023128	1.047466	1.067907	1.125469	1.172506	0.432311	0.386316	1.47812	1.725089	3.48124	3.432204	0.351663	0.426846	0.43259	0.467904	0.52309	0.51529	0.593514	0.589589	0.223244	0.175071	0.86059	1.057282	2.797649	2.788518	0.192605	0.230095	0.243825	0.257139	0.311693	0.291641	0.374206	0.34385	0.137459	0.105179	0.547831	0.711775	2.426123	2.393394	0.128659	0.147466	0.162657	0.164543	0.210658	0.188586	0.260535
V735_111116_FLOOR_CITY0007_f_1.tsv	1.102892	0.914816	1.237667	1.054899	1.376963	1.161589	1.441786	1.274657	0.558322	0.50218	1.292519	1.067624	3.460947	3.468473	0.53679	0.406406	0.653546	0.513509	0.779175	0.612162	0.859177	0.716339	0.348856	0.283409	0.693769	0.518356	2.821752	2.839972	0.303987	0.224149	0.394223	0.297298	0.49869	0.380717	0.57842	0.466386	0.228032	0.178726	0.424403	0.300631	2.425846	2.434708	0.19811	0.148668	0.264824	0.199078	0.347573	0.262607	0.422406
V735_111116_FLOOR_D0006_f_1.tsv	1.194798	1.307556	1.362368	1.465542	1.513483	1.588261	1.562492	1.698074	0.619975	0.613735	1.482495	1.502571	3.656399	3.568704	0.61415	0.701402	0.762148	0.84262	0.878745	0.961453	0.975335	1.04644	0.428771	0.425061	0.854784	0.87584	2.807475	2.861085	0.360807	0.419184	0.485203	0.539391	0.591993	0.650163	0.681952	0.724843	0.305534	0.297217	0.5558	0.567847	2.384113	2.439874	0.237784	0.274805	0.337931	0.369432	0.433955	0.463775	0.516794
V735_111116_FLOOR_D0010_f_1.tsv	1.115515	1.027018	1.226354	1.112555	1.36304	1.241255	1.435746	1.293491	0.551199	0.490833	1.260964	1.128686	3.526895	3.666762	0.545877	0.48146	0.643864	0.562681	0.766892	0.654461	0.840243	0.742255	0.326421	0.272122	0.666997	0.55982	2.864376	2.847979	0.307517	0.267859	0.381488	0.325237	0.480302	0.408018	0.547652	0.479373	0.208428	0.170645	0.401168	0.323905	2.419784	2.385282	0.198655	0.174393	0.253209	0.215677	0.328686	0.276813	0.390751
V735_111116_FLOOR_PARK0005_f_1.tsv	0.648785	0.526528	0.816691	0.678195	0.959329	0.831067	1.139832	0.976263	0.637115	0.598486	0.817342	0.694853	2.609139	2.391833	0.367339	0.310198	0.539984	0.484044	0.649498	0.59708	0.765349	0.7019	0.497656	0.467255	0.539924	0.493283	1.927061	1.706634	0.250896	0.208774	0.41566	0.37425	0.51984	0.486297	0.608474	0.576945	0.396493	0.367002	0.415903	0.379935	1.532202	1.321809	0.183715	0.151829	0.335097	0.296506	0.435734	0.4041	0.516876
V735_111116_FLOOR_PARK0008_f_1.tsv	0.613549	0.325106	0.780279	0.446915	0.888029	0.527003	1.041742	0.603562	0.582955	0.419239	0.773278	0.469764	2.803185	1.964895	0.314195	0.196996	0.488822	0.309243	0.585628	0.387631	0.684357	0.446107	0.441261	0.30119	0.494743	0.317406	2.0834	1.287486	0.199148	0.138868	0.361205	0.237153	0.462836	0.307112	0.54402	0.364629	0.339672	0.23276	0.372832	0.240682	1.685712	0.923125	0.141057	0.104138	0.277394	0.192029	0.380063	0.255456	0.457231
V777_072016_BESS_FL_FT_CL0001_f_1.tsv	1.020363	0.63374	1.154319	0.854888	1.384924	1.061289	1.46343	1.174242	0.615211	0.56292	1.218893	0.917304	2.935982	3.212403	0.501195	0.304719	0.669421	0.488958	0.8211	0.629365	0.917711	0.77468	0.446705	0.424798	0.681953	0.530968	2.600571	2.251609	0.29391	0.194531	0.442419	0.339959	0.578492	0.466347	0.651154	0.559616	0.339421	0.30918	0.444197	0.37437	2.270043	1.886513	0.198777	0.138441	0.323681	0.25307	0.437709	0.355289	0.50383
V777_072016_BESS_FO_FT_CL0007_f_1.tsv	0.695805	0.454389	0.922879	0.634821	1.232722	0.797333	1.47278	0.948611	0.753509	0.516774	0.940999	0.64912	2.52887	2.368735	0.405872	0.23876	0.614805	0.390739	0.770235	0.490958	0.966188	0.597882	0.551292	0.341294	0.626201	0.412855	2.046383	1.690749	0.266927	0.157866	0.462584	0.278535	0.600768	0.376069	0.722122	0.432966	0.437196	0.251763	0.474107	0.297767	1.620482	1.321275	0.192494	0.114967	0.361962	0.212395	0.497979	0.293488	0.604853
V777_07202016_DISK_A0014_f_1.tsv	0.990734	0.72663	1.16199	0.870865	1.247362	0.981713	1.398609	1.076756	0.602507	0.445229	1.17002	0.889041	3.223196	3.428951	0.484123	0.293545	0.657044	0.396043	0.753605	0.49584	0.867954	0.577982	0.453562	0.24941	0.651145	0.398706	2.554791	2.828238	0.285892	0.163403	0.441031	0.230896	0.54036	0.309119	0.627613	0.379354	0.349521	0.157268	0.440417	0.232304	2.162302	2.384104	0.195012	0.111209	0.327728	0.157846	0.426394	0.216106	0.504203
V777_07202016_DISK_A0015_f_1.tsv	1.08265	0.621349	1.29616	0.740927	1.435363	0.842294	1.499121	0.920088	0.627364	0.372365	1.285943	0.791362	3.389395	3.410985	0.5333	0.238086	0.712713	0.32172	0.848716	0.400806	0.926644	0.482339	0.46378	0.198123	0.713081	0.360247	2.702747	2.834822	0.311091	0.134744	0.466032	0.18612	0.589484	0.244257	0.669238	0.311648	0.34336	0.12451	0.463885	0.211233	2.341127	2.388307	0.207535	0.093169	0.331467	0.127776	0.444395	0.168667	0.52609
V777_07202016_DISK_C0013_f_1.tsv	0.956954	0.965363	1.180266	1.089769	1.305597	1.169589	1.431869	1.290328	0.644087	0.491366	1.215963	1.112814	3.233598	3.542848	0.460319	0.44066	0.665302	0.541081	0.784073	0.616452	0.905382	0.71485	0.492801	0.284425	0.688238	0.555883	2.595818	2.770964	0.274331	0.245934	0.447511	0.321281	0.572792	0.388891	0.674597	0.461902	0.374267	0.188552	0.46447	0.332324	2.171793	2.372655	0.18843	0.162828	0.332478	0.220497	0.449816	0.274162	0.542052
V777_07202016_DISK_C0017_f_1.tsv	1.074853	0.923209	1.248992	1.10661	1.367772	1.248933	1.44931	1.334685	0.646183	0.558281	1.28885	1.105583	3.373435	3.540686	0.529105	0.413512	0.721522	0.559949	0.839743	0.700177	0.943951	0.788782	0.496059	0.360501	0.742005	0.558678	2.651646	2.779811	0.309398	0.2307	0.480232	0.340599	0.605558	0.451359	0.697589	0.543138	0.379399	0.236228	0.498851	0.337217	2.25482	2.402338	0.207943	0.153111	0.34914	0.232067	0.469472	0.319262	0.559104
V777_07202016_DISK_CITY0018_f_1.tsv	0.739529	0.692274	0.888758	0.849259	1.002007	0.963655	1.089509	1.082452	0.495312	0.466912	0.896655	0.858667	3.364838	3.448609	0.316741	0.27711	0.447784	0.392822	0.548085	0.498862	0.62367	0.58817	0.325299	0.267231	0.449569	0.399004	2.634111	2.813096	0.183564	0.156233	0.289402	0.234313	0.378499	0.318642	0.44895	0.393677	0.231688	0.171002	0.290337	0.238219	2.212195	2.394674	0.126148	0.107506	0.20894	0.160697	0.286822	0.22648	0.351876
V777_07202016_DISK_CITY0019_f_1.tsv	0.796223	0.672577	0.981692	0.808285	1.114124	0.917953	1.187428	1.016442	0.539735	0.421831	0.977658	0.81547	3.347088	3.481079	0.344301	0.265707	0.503575	0.357038	0.621828	0.444451	0.7024	0.529588	0.361743	0.219673	0.502657	0.359039	2.691618	2.787441	0.196445	0.149594	0.319976	0.206902	0.425626	0.270919	0.506298	0.338101	0.251599	0.137744	0.318563	0.208455	2.276623	2.390825	0.134062	0.102806	0.225426	0.141768	0.31587	0.188517	0.392504
V777_07202016_DISK_D0011_f_1.tsv	0.894853	1.126324	1.097831	1.263828	1.241411	1.359566	1.357917	1.464233	0.625592	0.559329	1.137708	1.262405	3.173986	3.440639	0.421495	0.555339	0.616127	0.681146	0.75085	0.774482	0.867945	0.884198	0.475292	0.35954	0.648014	0.680929	2.534354	2.785218	0.24816	0.316111	0.417556	0.416935	0.540784	0.502861	0.63782	0.595695	0.354894	0.242473	0.440772	0.416918	2.151073	2.389785	0.169788	0.205283	0.307068	0.280226	0.42157	0.358285	0.51742
V777_07202016_DISK_D0020_f_1.tsv	0.734256	0.979897	0.920571	1.11782	1.035275	1.25033	1.122701	1.333082	0.525526	0.533673	0.955911	1.113265	3.156338	3.475654	0.329745	0.450411	0.482475	0.562978	0.593614	0.683102	0.67473	0.770546	0.369606	0.33093	0.506686	0.561238	2.511228	2.844534	0.196633	0.251537	0.321331	0.338095	0.42172	0.438606	0.502224	0.51319	0.269457	0.218097	0.337607	0.337093	2.122455	2.393153	0.13786	0.166032	0.237087	0.229953	0.326972	0.309341	0.402507
V777_07202016_DISK_PARK0012_f_1.tsv	0.683602	0.462092	0.869635	0.621287	1.04426	0.753176	1.182436	0.871086	0.619987	0.469953	0.870179	0.622033	2.968065	2.480281	0.329035	0.228927	0.501239	0.349912	0.631791	0.443337	0.745713	0.527767	0.433115	0.306927	0.501993	0.350143	2.286964	1.795546	0.205926	0.154355	0.354262	0.24782	0.467161	0.324442	0.557736	0.394673	0.322233	0.226417	0.354904	0.247862	1.882825	1.40275	0.145667	0.11535	0.268188	0.193604	0.368938	0.257195	0.449381
V777_07202016_DISK_PARK0016_f_1.tsv	0.78457	0.459917	0.942151	0.591967	1.090693	0.69088	1.214375	0.778712	0.564191	0.402026	0.943823	0.604536	3.170996	2.44759	0.360978	0.214574	0.501487	0.309945	0.62355	0.388505	0.725169	0.455183	0.377477	0.257058	0.50224	0.317836	2.454732	1.771782	0.218636	0.142657	0.335907	0.21572	0.438139	0.279427	0.524473	0.334033	0.278019	0.189555	0.33691	0.220236	2.045945	1.379509	0.152758	0.10626	0.250748	0.167887	0.337602	0.219498	0.409722
V777_07202016_FL_A0004_f_1.tsv	1.43365	1.329088	1.521289	1.417607	1.569023	1.421183	1.633535	1.532094	0.563656	0.500871	1.613677	1.460784	3.333488	3.496508	0.801099	0.712746	0.88921	0.795258	0.933133	0.815928	1.02252	0.895171	0.350097	0.275488	0.956612	0.833632	2.730803	2.715336	0.496454	0.426105	0.571194	0.485807	0.617329	0.518749	0.698924	0.574047	0.23019	0.175319	0.630627	0.517036	2.346579	2.344317	0.331164	0.278572	0.389765	0.324919	0.435739	0.353271	0.507287
V777_07202016_FL_A0005_f_1.tsv	1.477546	1.48486	1.559865	1.50222	1.673553	1.516044	1.763763	1.557155	0.598292	0.49363	1.663307	1.507816	3.433467	3.382957	0.849227	0.850519	0.928904	0.87111	1.026272	0.898989	1.084833	0.943319	0.368559	0.258676	1.014255	0.881103	2.77906	2.657275	0.53845	0.536672	0.607205	0.555523	0.6875	0.57685	0.754327	0.620924	0.242033	0.159079	0.676724	0.568794	2.36512	2.294747	0.362669	0.358392	0.422646	0.374753	0.485687	0.39403	0.545231
V777_07202016_FL_C0003_f_1.tsv	1.591029	1.743323	1.643616	1.801206	1.724453	1.815637	1.776459	1.881335	0.597502	0.631615	1.632725	1.816548	3.63627	3.281063	0.943475	1.086229	0.980759	1.114442	1.080087	1.151332	1.112943	1.158222	0.373432	0.360454	0.982401	1.170959	2.75346	2.731764	0.611108	0.735656	0.65287	0.764861	0.731303	0.797122	0.778121	0.814393	0.248178	0.229435	0.653524	0.818531	2.352094	2.343592	0.417646	0.519898	0.455	0.545733	0.518113	0.578744	0.567218
V777_07202016_FL_C0007_f_1.tsv	1.299058	1.197097	1.380351	1.290859	1.515506	1.372719	1.553548	1.445064	0.529922	0.498228	1.49056	1.30792	3.3665	3.523339	0.703583	0.612755	0.782235	0.693739	0.870637	0.780317	0.903595	0.821968	0.315282	0.273108	0.86994	0.70327	2.755468	2.815808	0.418375	0.354265	0.476944	0.416309	0.560382	0.484213	0.593358	0.528434	0.202901	0.170945	0.557322	0.423925	2.38774	2.387717	0.272312	0.227523	0.318162	0.272899	0.385987	0.325213	0.425939
V777_07202016_FL_CITY0008_f_1.tsv	1.226936	1.584178	1.288583	1.640805	1.358346	1.678104	1.444254	1.753088	0.489587	0.570968	1.321138	1.660547	3.510978	3.442827	0.629288	0.938137	0.689108	0.987987	0.752763	1.022173	0.821649	1.094993	0.267695	0.319345	0.718346	1.002123	2.805304	2.761703	0.365969	0.607695	0.411004	0.648392	0.465788	0.678606	0.524176	0.741145	0.167653	0.205789	0.4323	0.660939	2.405718	2.35539	0.237679	0.415115	0.270504	0.449674	0.316185	0.478307	0.362039
V777_07202016_FL_CITY0009_f_1.tsv	1.11318	1.45968	1.205329	1.505565	1.274499	1.57148	1.359803	1.612842	0.469369	0.534233	1.212069	1.526135	3.530274	3.465863	0.54207	0.827293	0.614883	0.872498	0.676277	0.925753	0.756921	0.956708	0.256599	0.29161	0.621439	0.879293	2.80714	2.752511	0.307204	0.514236	0.360789	0.551619	0.414933	0.600814	0.480549	0.62903	0.16447	0.183066	0.364475	0.560968	2.403338	2.369884	0.199518	0.340983	0.238552	0.372039	0.280994	0.413177	0.334867
V777_07202016_FL_D0001_f_1.tsv	1.211539	1.425312	1.309687	1.527964	1.371954	1.596021	1.479945	1.643294	0.493477	0.557388	1.303057	1.532521	3.490377	3.452144	0.622975	0.808812	0.699043	0.889181	0.772282	0.970856	0.840331	1.006649	0.285271	0.315969	0.69948	0.897093	2.815803	2.800762	0.364377	0.496619	0.423515	0.564972	0.480469	0.627582	0.550893	0.671525	0.184491	0.197632	0.421584	0.579991	2.364595	2.395903	0.236454	0.329024	0.280253	0.38235	0.326454	0.4339	0.390159
V777_07202016_FL_D0010_f_1.tsv	1.108096	1.111375	1.186112	1.193494	1.243541	1.266742	1.324972	1.304597	0.437025	0.448005	1.19734	1.191293	3.462428	3.555091	0.539433	0.539612	0.601825	0.602185	0.67768	0.670086	0.734356	0.735588	0.252456	0.226328	0.610512	0.60506	2.796333	2.81949	0.304372	0.303534	0.352577	0.350537	0.415559	0.401853	0.469071	0.459739	0.166296	0.140629	0.362462	0.350338	2.401606	2.415252	0.198277	0.195104	0.235206	0.226953	0.287166	0.265522	0.336995
V777_07202016_FL_PARK0002_f_1.tsv	0.73898	0.482003	0.845243	0.596002	0.982601	0.686389	1.031808	0.783392	0.449647	0.390622	0.846083	0.614403	2.813402	2.485873	0.333077	0.232868	0.426271	0.329616	0.52536	0.404081	0.580852	0.468699	0.289308	0.269331	0.423089	0.334459	2.143219	1.797933	0.203313	0.155816	0.28429	0.236542	0.358893	0.301483	0.410313	0.353759	0.216929	0.205947	0.28239	0.239482	1.741118	1.411057	0.144083	0.116889	0.215293	0.186281	0.276332	0.243162	0.323953
V777_07202016_FL_PARK0006_f_1.tsv	0.90488	0.371244	1.003858	0.471782	1.115266	0.572866	1.183403	0.637585	0.484386	0.332738	1.021284	0.467845	3.085303	2.248308	0.421197	0.182883	0.516827	0.262645	0.605266	0.322225	0.671311	0.372745	0.312943	0.220343	0.527946	0.261896	2.409197	1.559735	0.248935	0.124058	0.333466	0.189076	0.405273	0.240232	0.462672	0.281034	0.233161	0.168051	0.341038	0.188614	2.004725	1.17715	0.171688	0.094988	0.245383	0.148566	0.307273	0.194913	0.356786
V813_092616_BESS_FL_FT_CL0001_f_1.tsv	1.758838	1.161943	1.94713	1.254578	1.901739	1.434613	1.98505	1.386294	0.672958	0.533851	1.794937	1.314771	3.452253	3.367296	1.051115	0.570981	1.178707	0.708074	1.241364	0.828288	1.361933	0.87908	0.49332	0.369795	1.194897	0.710608	2.801888	2.928651	0.703745	0.325837	0.817848	0.4328	0.878438	0.532445	1.008445	0.587725	0.378414	0.257383	0.814946	0.438418	2.45887	2.437385	0.493941	0.211515	0.589982	0.292205	0.644943	0.37935	0.780159
V813_092616_BESS_FO_FT_CL0008_f_1.tsv	0.768148	0.46102	1.018674	0.622394	1.132251	0.780667	1.418555	0.91218	0.691945	0.480395	1.06121	0.661869	2.995732	2.897968	0.420061	0.267194	0.637204	0.414758	0.752302	0.503715	0.939671	0.619502	0.547561	0.393454	0.65196	0.428911	2.156145	2.152773	0.268021	0.185339	0.476991	0.326297	0.604386	0.421365	0.728186	0.509953	0.448305	0.315013	0.496864	0.326338	1.816245	1.717758	0.192306	0.134518	0.379838	0.263073	0.51272	0.354491	0.609894
V813_092616_DISK_A0011_f_1.tsv	1.095796	0.99338	1.21989	1.083884	1.323121	1.15833	1.414674	1.276905	0.509722	0.443363	1.244164	1.125949	3.468645	3.53577	0.53622	0.452209	0.650658	0.530129	0.735486	0.607395	0.821173	0.692112	0.330858	0.243775	0.65721	0.545583	2.810514	2.791871	0.306052	0.250525	0.396229	0.304662	0.473934	0.366791	0.553452	0.437857	0.223152	0.152102	0.396818	0.314612	2.416538	2.415984	0.200511	0.165428	0.266381	0.201413	0.335249	0.250101	0.406951
V813_092616_DISK_A0016_f_1.tsv	1.274603	1.222922	1.368023	1.323751	1.46564	1.422939	1.497585	1.489939	0.53688	0.523799	1.387226	1.34336	3.502251	3.406433	0.67144	0.627909	0.764641	0.725931	0.848358	0.799649	0.909093	0.890908	0.361382	0.311607	0.781665	0.735982	2.762783	2.842688	0.400593	0.366789	0.484882	0.444471	0.566193	0.506608	0.637147	0.588856	0.262294	0.204992	0.4984	0.449309	2.355589	2.411146	0.264175	0.238686	0.333968	0.29691	0.409155	0.349943	0.474998
V813_092616_DISK_C0013_f_1.tsv	1.147023	1.34349	1.258861	1.401762	1.344221	1.482085	1.432062	1.645609	0.500795	0.518115	1.249505	1.405864	3.541624	3.518214	0.570506	0.730232	0.659788	0.781797	0.747168	0.859628	0.829614	0.960859	0.30046	0.296859	0.664952	0.798489	2.805736	2.791133	0.327264	0.441203	0.39939	0.483357	0.467949	0.552764	0.549274	0.634766	0.195424	0.189566	0.399614	0.502971	2.396512	2.360577	0.212211	0.291117	0.26537	0.324899	0.321827	0.379974	0.390836
V813_092616_DISK_C0017_f_1.tsv	1.08735	1.145031	1.175439	1.217256	1.31466	1.284246	1.402754	1.384396	0.495768	0.462035	1.179101	1.37905	3.577269	3.433219	0.522673	0.569667	0.598365	0.6259	0.721496	0.689987	0.786766	0.751007	0.290619	0.235792	0.598769	0.768222	2.811699	2.750332	0.294837	0.32552	0.356717	0.365858	0.454409	0.42054	0.513928	0.472467	0.187083	0.145685	0.352167	0.46777	2.394224	2.360205	0.191643	0.208267	0.236058	0.235351	0.31045	0.281814	0.364017
V813_092616_DISK_CITY0012_f_1.tsv	0.974567	0.525452	1.140192	0.694478	1.283241	0.822398	1.385086	0.883293	0.582519	0.474194	1.144938	0.705793	3.359454	3.218269	0.454712	0.218447	0.604553	0.350034	0.724701	0.458248	0.826159	0.533546	0.396471	0.28917	0.609249	0.35467	2.680477	2.532319	0.259986	0.13033	0.381975	0.224731	0.49037	0.313659	0.581982	0.385358	0.277544	0.194863	0.385363	0.227836	2.277714	2.132423	0.174192	0.09208	0.26892	0.161693	0.361824	0.233788	0.443979
V813_092616_DISK_CITY0019_f_1.tsv	1.017951	0.697984	1.188227	0.876715	1.314239	0.972511	1.377599	1.060648	0.579061	0.470281	1.207725	0.902682	3.490197	3.402783	0.473877	0.284573	0.628229	0.412486	0.744599	0.507208	0.825798	0.593162	0.39002	0.27201	0.641395	0.427008	2.825893	2.737237	0.266644	0.161803	0.387465	0.245734	0.493565	0.323575	0.580884	0.401449	0.265462	0.176487	0.396681	0.253456	2.39398	2.333469	0.175836	0.110966	0.264887	0.169557	0.356719	0.231529	0.441998
V813_092616_DISK_D0015_f_1.tsv	1.006305	0.763741	1.145322	0.878315	1.241527	0.959947	1.35105	1.091421	0.496535	0.41415	1.165848	0.947126	3.392896	3.531296	0.470581	0.308565	0.585675	0.387295	0.659069	0.46023	0.756273	0.560034	0.305716	0.207351	0.599569	0.43272	2.797832	2.921011	0.263249	0.169667	0.350721	0.219033	0.423816	0.273797	0.504276	0.344575	0.211114	0.129051	0.362147	0.246509	2.369719	2.411208	0.173302	0.114984	0.238493	0.14771	0.303138	0.187532	0.374219
V813_092616_DISK_D0018_f_1.tsv	1.003122	1.189415	1.151229	1.268856	1.259015	1.357268	1.387325	1.420554	0.538042	0.504637	1.169558	1.345495	3.488968	3.464719	0.468148	0.605311	0.593185	0.673305	0.698685	0.755763	0.802493	0.82063	0.351772	0.278245	0.617932	0.733104	2.766266	2.77791	0.262913	0.352266	0.362796	0.404228	0.457516	0.470422	0.541589	0.525827	0.237501	0.175462	0.381206	0.448147	2.369796	2.37336	0.173946	0.228983	0.248018	0.267488	0.329593	0.316822	0.403599
V813_092616_DISK_PARK0014_f_1.tsv	0.903947	0.657328	1.088095	0.820515	1.226886	0.959738	1.356052	1.068188	0.610888	0.489541	1.088463	0.82496	3.272241	3.197807	0.428404	0.284961	0.603042	0.419573	0.725012	0.534706	0.834951	0.619311	0.446578	0.322168	0.603077	0.421272	2.528767	2.494792	0.255821	0.169955	0.407676	0.275103	0.522274	0.368434	0.61568	0.442863	0.336528	0.22775	0.407849	0.275753	2.136653	2.089898	0.176318	0.119275	0.302878	0.201221	0.407138	0.278712	0.491856
V813_092616_DISK_PARK0020_f_1.tsv	0.989922	0.739931	1.179334	0.88332	1.276304	0.990583	1.423514	1.098278	0.613639	0.493033	1.179303	0.887347	3.359433	3.089161	0.479432	0.321845	0.648881	0.438631	0.758256	0.542427	0.868246	0.618255	0.441307	0.307317	0.647742	0.437146	2.638478	2.379596	0.282307	0.191697	0.429209	0.279382	0.534185	0.365154	0.630582	0.43219	0.331762	0.214857	0.428981	0.278164	2.223763	1.98532	0.191416	0.134474	0.313932	0.202816	0.411496	0.271807	0.496445
V813_092616_FLOOR_A0001_f_1.tsv	1.787763	1.679403	1.838435	1.752906	1.867075	1.841631	1.939266	1.949152	0.652378	0.63698	1.882309	1.817531	3.432179	3.546818	1.123984	1.017577	1.181029	1.103565	1.193402	1.193669	1.275483	1.281925	0.408734	0.425051	1.202049	1.146706	2.751771	2.753817	0.77138	0.677725	0.82144	0.754697	0.835261	0.837053	0.917946	0.899076	0.275268	0.307119	0.842131	0.785565	2.34928	2.371578	0.550416	0.471665	0.591725	0.537349	0.613441	0.616886	0.679065
V813_092616_FLOOR_A0006_f_1.tsv	1.214271	1.327096	1.280756	1.390412	1.31721	1.473608	1.430879	1.517247	0.462418	0.511987	1.442876	1.382202	3.551002	3.366512	0.620324	0.709831	0.673559	0.757165	0.711116	0.851033	0.78648	0.91294	0.242011	0.283377	0.808347	0.755357	2.816495	2.725266	0.358666	0.425505	0.401283	0.460264	0.441755	0.532206	0.500358	0.583128	0.152929	0.177048	0.502699	0.458717	2.381314	2.371939	0.233483	0.277356	0.262856	0.305946	0.298188	0.361047	0.342629
V813_092616_FLOOR_C0003_f_1.tsv	0.67107	1.241799	0.733994	1.296916	0.835796	1.389643	0.87078	1.437566	0.30656	0.494109	0.969679	1.657833	3.610153	3.468077	0.255963	0.643245	0.30286	0.704046	0.374149	0.779434	0.418716	0.864522	0.151249	0.266615	0.445806	0.971435	2.792675	2.800765	0.141833	0.375654	0.173746	0.423006	0.219486	0.487091	0.259573	0.549993	0.09886	0.167542	0.255082	0.640458	2.369057	2.386567	0.097159	0.244418	0.119469	0.280171	0.152382	0.328549	0.182261
V813_092616_FLOOR_C0007_f_1.tsv	0.948967	1.060619	0.996063	1.12458	1.063358	1.201943	1.096958	1.244105	0.346134	0.392839	1.030652	1.289459	3.627669	3.486692	0.42157	0.505415	0.460148	0.559875	0.515297	0.6262	0.56004	0.66083	0.165434	0.207072	0.483169	0.688287	2.770785	2.711744	0.230893	0.280921	0.257953	0.320741	0.302931	0.375537	0.330025	0.408558	0.106469	0.1323	0.272883	0.415806	2.373929	2.3597	0.151516	0.181156	0.170364	0.20902	0.203722	0.250843	0.222283
V813_092616_FLOOR_CITY0002_f_1.tsv	0.845384	0.556773	0.928484	0.637673	1.009868	0.716134	1.110083	0.773784	0.386745	0.277271	0.931475	0.713751	3.513476	3.414094	0.355174	0.208479	0.419067	0.25749	0.490567	0.309931	0.568485	0.357961	0.200829	0.13659	0.422093	0.296329	2.82851	2.714223	0.194448	0.11874	0.237055	0.149943	0.292816	0.184881	0.351497	0.218675	0.127505	0.090655	0.239855	0.170386	2.40868	2.315328	0.130389	0.082806	0.159691	0.105526	0.200678	0.131315	0.245542
V813_092616_FLOOR_CITY0009_f_1.tsv	0.681344	0.746901	0.798573	0.872944	0.884659	0.975538	1.000676	1.065626	0.363311	0.426818	0.815179	0.879317	3.447584	3.328299	0.267064	0.307289	0.334557	0.403481	0.408735	0.486299	0.487983	0.56469	0.171426	0.237034	0.3446	0.404865	2.787013	2.682369	0.14866	0.172517	0.18703	0.239294	0.237965	0.302573	0.29705	0.36719	0.106166	0.157953	0.192622	0.241801	2.405291	2.287879	0.101913	0.117367	0.126908	0.166021	0.161637	0.215593	0.202889
V813_092616_FLOOR_D0005_f_1.tsv	0.981361	1.07256	1.104811	1.124198	1.194763	1.240634	1.297807	1.293336	0.458141	0.450637	1.1079	1.467188	3.343863	3.431167	0.449859	0.515765	0.542579	0.573296	0.625377	0.654242	0.704368	0.706143	0.260335	0.242645	0.550423	0.846477	2.771268	2.819425	0.249921	0.289632	0.313191	0.331426	0.383414	0.397813	0.456364	0.44356	0.166673	0.152945	0.31822	0.538238	2.394488	2.405522	0.163187	0.187848	0.207325	0.219065	0.261576	0.269102	0.322383
V813_092616_FLOOR_D0008_f_1.tsv	0.638537	1.00283	0.719284	1.083352	0.837394	1.177173	0.882717	1.222272	0.313528	0.447696	0.749797	1.245989	3.509678	3.374658	0.241856	0.458715	0.28816	0.527646	0.370001	0.611682	0.421042	0.659872	0.147781	0.239933	0.310172	0.647055	2.801657	2.764176	0.135778	0.254264	0.164358	0.304426	0.212784	0.36867	0.254494	0.416938	0.095382	0.151039	0.17338	0.381299	2.401462	2.382891	0.09575	0.166529	0.11548	0.202563	0.148202	0.2506	0.177964
V813_092616_FLOOR_PARK0004_f_1.tsv	0.996883	0.765157	1.164457	0.916103	1.245699	1.038211	1.342059	1.14571	0.557196	0.529466	1.165789	0.933542	3.254906	3.007828	0.478478	0.349042	0.61845	0.484393	0.709471	0.590216	0.792116	0.67818	0.382177	0.363815	0.620259	0.496337	2.550821	2.333338	0.283035	0.21487	0.398528	0.331086	0.485316	0.42143	0.561921	0.496854	0.280548	0.275736	0.398943	0.337657	2.154187	1.926509	0.19356	0.152371	0.288953	0.250269	0.365451	0.330341	0.435181
V813_092616_FLOOR_PARK0010_f_1.tsv	1.054517	0.838145	1.209666	1.00834	1.34447	1.112861	1.457364	1.227064	0.595185	0.561524	1.213183	1.024591	3.34081	3.109302	0.514265	0.398414	0.655823	0.545819	0.767879	0.647801	0.885746	0.739674	0.409231	0.400302	0.656906	0.553175	2.626387	2.377095	0.303118	0.246403	0.420999	0.37793	0.519914	0.468679	0.622453	0.548116	0.29332	0.311988	0.419938	0.378671	2.229242	1.979669	0.205546	0.173706	0.302199	0.288337	0.388185	0.373374	0.475522
V909_110416_BESS_FL_FT_CL0001_f_1.tsv	1.171645	0.805184	1.24463	0.934089	1.380118	1.154441	1.448144	1.159479	0.535982	0.471848	1.410931	0.996456	3.369756	4.005311	0.573494	0.343147	0.674783	0.464668	0.764664	0.6073	0.857697	0.649727	0.336335	0.310772	0.776548	0.49071	2.81216	2.801969	0.328309	0.18944	0.412163	0.284616	0.494315	0.398466	0.594761	0.451217	0.224572	0.211826	0.479257	0.297612	2.450509	2.33943	0.212455	0.127089	0.273951	0.195094	0.345566	0.290683	0.410215
V909_110416_BESS_FO_FT_CL0008_f_1.tsv	0.877378	0.818869	1.073604	1.065648	1.222137	1.092747	1.301766	1.381144	0.586936	0.613855	1.085566	1.164666	3.467817	3.480335	0.381552	0.40259	0.567098	0.613213	0.70544	0.72133	0.798044	0.85171	0.426178	0.496765	0.599409	0.683598	2.660371	2.724215	0.215523	0.249128	0.366758	0.444328	0.505705	0.559463	0.587253	0.675541	0.302038	0.399447	0.378441	0.494704	2.325002	2.249964	0.14523	0.173928	0.255925	0.341974	0.36719	0.461954	0.461062
V909_110416_DISK_A0011_f_1.tsv	1.443367	1.376995	1.55293	1.436879	1.701422	1.503784	1.759124	1.554128	0.625407	0.533926	1.537003	1.435396	3.504849	3.455014	0.812088	0.75785	0.925412	0.801861	1.024594	0.875019	1.117875	0.903954	0.42007	0.285764	0.921	0.816589	2.868222	2.766072	0.506773	0.463505	0.608653	0.497795	0.699383	0.555951	0.788058	0.582727	0.292012	0.1727	0.608987	0.502085	2.394322	2.360497	0.337326	0.303594	0.424239	0.328523	0.497458	0.376372	0.576434
V909_110416_DISK_A0016_f_1.tsv	1.262772	1.120191	1.385319	1.170025	1.520479	1.232722	1.562687	1.30226	0.571912	0.406951	1.395472	1.618226	3.390024	3.434491	0.659837	0.546329	0.765646	0.589839	0.898815	0.641983	0.936776	0.699674	0.365165	0.19687	0.771283	0.996539	2.850003	2.807141	0.38851	0.305021	0.474124	0.334846	0.588686	0.377474	0.632628	0.419017	0.244862	0.121602	0.484437	0.661523	2.437262	2.383916	0.253235	0.196442	0.320312	0.216315	0.411099	0.245993	0.4673
V909_110416_DISK_C0015_f_1.tsv	1.334231	1.364409	1.464266	1.406661	1.599288	1.445441	1.638244	1.477088	0.612883	0.516706	1.483244	1.649236	3.415095	3.478756	0.723956	0.745356	0.839393	0.779465	0.969164	0.822476	1.034114	0.88408	0.414773	0.274152	0.861849	0.98798	2.796739	2.74595	0.436406	0.451571	0.537591	0.482233	0.650763	0.522723	0.727137	0.568807	0.290185	0.16918	0.558173	0.648516	2.37975	2.35202	0.288497	0.297455	0.371458	0.321612	0.466113	0.35472	0.539326
V909_110416_DISK_C0018_f_1.tsv	1.457202	1.376435	1.576814	1.461563	1.697988	1.52777	1.786577	1.530448	0.632157	0.518395	1.565701	1.511652	3.707189	3.479266	0.818959	0.757159	0.92608	0.825259	1.051182	0.867656	1.132475	0.91331	0.423999	0.290683	0.924952	0.872022	2.793673	2.754776	0.511649	0.460895	0.599487	0.514197	0.713986	0.555513	0.792436	0.608185	0.291416	0.18103	0.602668	0.555098	2.414278	2.367969	0.342081	0.301324	0.415612	0.34173	0.512855	0.378221	0.586354
V909_110416_DISK_CITY0013_f_1.tsv	1.228079	1.264623	1.355284	1.329879	1.433041	1.416258	1.555006	1.472978	0.56612	0.51562	1.383946	1.351316	3.48409	3.462995	0.634542	0.665415	0.742196	0.714289	0.827057	0.791256	0.92716	0.860802	0.348281	0.277296	0.758746	0.736174	2.832267	2.774992	0.371143	0.392669	0.454259	0.431211	0.530944	0.492363	0.624192	0.552347	0.22838	0.170735	0.468747	0.446543	2.416975	2.372025	0.241454	0.25589	0.303701	0.284509	0.367655	0.332108	0.450286
V909_110416_DISK_CITY0014_f_1.tsv	1.095636	1.181923	1.20367	1.243364	1.341549	1.284599	1.391155	1.370499	0.529061	0.447832	1.205391	1.285464	3.408224	3.484376	0.529543	0.596879	0.621094	0.641115	0.729331	0.685468	0.795735	0.754166	0.312945	0.221529	0.620782	0.679259	2.821441	2.808742	0.299312	0.342387	0.368734	0.374929	0.457595	0.413009	0.523125	0.463232	0.199362	0.134685	0.368606	0.402791	2.396145	2.373348	0.194551	0.221632	0.244612	0.243735	0.315458	0.272893	0.373375
V909_110416_DISK_D0019_f_1.tsv	0.93448	1.214928	1.051182	1.282296	1.180044	1.381985	1.249523	1.399741	0.496478	0.517804	1.049204	1.298141	3.639213	3.535861	0.417015	0.622712	0.511089	0.688061	0.632111	0.77401	0.701378	0.823575	0.29002	0.284278	0.513263	0.690953	2.843944	2.803718	0.231062	0.361734	0.300358	0.414272	0.392621	0.483567	0.465871	0.531693	0.185188	0.17878	0.300468	0.413175	2.399487	2.406931	0.153144	0.235037	0.202405	0.273524	0.27196	0.323814	0.33875
V909_110416_DISK_D0020_f_1.tsv	1.043703	1.178631	1.205493	1.255873	1.317848	1.360088	1.455675	1.422755	0.544211	0.5199	1.218751	1.254023	3.576485	3.528983	0.493753	0.592958	0.620453	0.661317	0.728627	0.736713	0.848511	0.824456	0.34368	0.286372	0.637871	0.659788	2.83442	2.798662	0.2797	0.339871	0.371713	0.39235	0.469907	0.460091	0.565633	0.526504	0.223057	0.177053	0.386112	0.392497	2.4099	2.411669	0.184059	0.220917	0.248919	0.257712	0.328191	0.30689	0.41153
V909_110416_DISK_PARK0012_f_1.tsv	0.863693	0.469088	1.060521	0.625445	1.20669	0.739351	1.33976	0.85968	0.632132	0.455956	1.054519	0.622492	3.105842	2.532372	0.415665	0.23383	0.597864	0.351807	0.721984	0.436398	0.840087	0.511697	0.460647	0.304098	0.600844	0.35115	2.491649	1.837536	0.25286	0.156293	0.414152	0.252463	0.527299	0.324004	0.626387	0.386789	0.352804	0.227774	0.416601	0.252148	2.095929	1.445587	0.175663	0.117439	0.311151	0.195951	0.417487	0.259749	0.501243
V909_110416_DISK_PARK0017_f_1.tsv	0.831557	0.388677	1.004846	0.526434	1.134511	0.640904	1.283688	0.735026	0.584249	0.402147	1.006572	0.532116	3.254572	2.3232	0.387408	0.1959	0.548693	0.297803	0.669041	0.382753	0.783201	0.4554	0.418016	0.261907	0.550098	0.29891	2.531269	1.641674	0.231357	0.134907	0.372519	0.210362	0.480954	0.277492	0.575655	0.339981	0.311955	0.192657	0.372333	0.210807	2.144059	1.255725	0.159661	0.103014	0.276503	0.166086	0.374692	0.219717	0.457058
V909_110416_FLOOR_A0001_f_1.tsv	1.988323	2.289362	1.989851	2.303422	2.025391	2.400824	2.054238	2.210916	0.751444	0.922252	1.995379	2.62233	3.294618	3.425363	1.310759	1.591507	1.35184	1.609473	1.369789	1.667916	1.406358	1.574844	0.464908	0.544704	1.351986	1.963968	2.659112	2.759093	0.944376	1.207328	0.975372	1.225896	1.005038	1.263649	1.055631	1.193086	0.316866	0.371589	0.979769	1.574267	2.300105	2.307959	0.705128	0.946431	0.737486	0.962706	0.757484	0.998677	0.808597
V909_110416_FLOOR_A0006_f_1.tsv	1.824955	2.815855	1.826017	2.716224	1.941633	2.685486	1.916877	2.843991	0.651601	1.185137	1.964548	2.690596	3.455533	3.222822	1.200808	2.008897	1.242615	2.034384	1.282554	2.032314	1.26238	2.007285	0.371472	0.731975	1.33335	2.073749	2.742496	2.664734	0.816571	1.670891	0.853652	1.682601	0.88025	1.694428	0.875714	1.658173	0.233519	0.538959	0.960899	1.672822	2.321067	2.306129	0.607291	1.357283	0.637401	1.364608	0.664828	1.370831	0.662129
V909_110416_FLOOR_C0005_f_1.tsv	2.259458	2.625927	2.308369	2.691788	2.339451	2.571073	2.396451	2.647614	0.931738	1.18343	2.262665	2.824938	3.493794	3.32378	1.597687	1.937923	1.611242	1.935565	1.706869	1.935893	1.670023	1.962998	0.576409	0.707449	1.610363	2.160588	2.70485	2.666197	1.216304	1.542953	1.219963	1.532579	1.307925	1.560281	1.292777	1.585735	0.417194	0.512348	1.222837	1.744901	2.316131	2.282172	0.956117	1.266852	0.962544	1.263776	1.044963	1.283084	1.028828
V909_110416_FLOOR_C0008_f_1.tsv	2.391044	2.443266	2.459024	2.436205	2.432421	2.453895	2.525535	2.647133	1.013951	1.032576	2.526474	2.595381	3.482593	3.453948	1.711025	1.773395	1.75758	1.771417	1.776605	1.780183	1.764337	1.833414	0.627383	0.626912	1.800802	1.904215	2.790217	2.717086	1.32051	1.377777	1.36932	1.385455	1.376743	1.392775	1.397134	1.437621	0.462088	0.449641	1.408584	1.505194	2.324317	2.298247	1.057467	1.10752	1.102468	1.114878	1.09989	1.125545	1.141418
V909_110416_FLOOR_CITY0003_f_1.tsv	1.787065	1.44237	1.828984	1.448019	1.863419	1.510755	1.88787	1.522252	0.638973	0.476369	2.076266	1.866616	3.370295	3.344059	1.126264	0.813407	1.165881	0.820951	1.181125	0.877863	1.221091	0.874806	0.361622	0.228319	1.407467	1.21591	2.720914	2.697806	0.773549	0.503859	0.809706	0.513409	0.822213	0.551454	0.864076	0.556094	0.227013	0.135693	1.031447	0.85596	2.342046	2.301665	0.553451	0.33184	0.584048	0.34031	0.599112	0.367057	0.635913
V909_110416_FLOOR_CITY0004_f_1.tsv	1.303938	2.049518	1.330338	2.079313	1.355641	2.054896	1.428554	2.073511	0.442745	0.750164	1.326135	2.486368	3.465488	3.343868	0.694713	1.379141	0.719597	1.411688	0.74826	1.406709	0.793894	1.427533	0.208676	0.430464	0.722998	1.814221	2.743566	2.693904	0.412573	1.007838	0.432718	1.036002	0.45876	1.035165	0.492731	1.053936	0.125262	0.27702	0.434925	1.421607	2.32682	2.311644	0.266859	0.761352	0.282285	0.786275	0.303897	0.787942	0.32882
V909_110416_FLOOR_D0009_f_1.tsv	1.643822	2.616228	1.669083	2.689606	1.733374	2.644919	1.789603	2.703079	0.596471	1.198806	1.677471	2.768953	3.340972	3.356724	0.997494	1.93815	1.01155	2.013997	1.059327	1.987422	1.124705	2.054546	0.326089	0.733754	1.00998	2.055867	2.742936	2.654031	0.655399	1.544611	0.666545	1.612407	0.711243	1.578027	0.769752	1.658022	0.198443	0.539842	0.672928	1.643196	2.339318	2.298645	0.452099	1.27628	0.465352	1.331096	0.503496	1.314548	0.549042
V909_110416_FLOOR_D0010_f_1.tsv	1.914311	2.195531	1.967642	2.240896	2.006824	2.197512	2.118498	2.266609	0.730311	0.840234	2.154016	2.565143	3.162202	3.347464	1.276768	1.515309	1.32044	1.552354	1.392688	1.557506	1.439738	1.580038	0.457721	0.498552	1.45062	1.817294	2.727872	2.737909	0.886158	1.13415	0.939692	1.16915	0.993047	1.167406	1.033858	1.191562	0.31035	0.334856	1.07535	1.422633	2.304063	2.291093	0.656651	0.875464	0.705264	0.906541	0.748992	0.913153	0.793185
V909_110416_FLOOR_PARK0002_f_1.tsv	0.665286	0.487672	0.83178	0.634666	0.924559	0.724925	1.035532	0.801745	0.511675	0.435852	0.852344	0.636916	2.852526	2.325029	0.31543	0.252663	0.470345	0.375252	0.557376	0.456081	0.646297	0.520524	0.379898	0.313608	0.480261	0.368315	2.150737	1.642531	0.19802	0.173341	0.331218	0.272481	0.423505	0.346873	0.49797	0.410023	0.288191	0.238497	0.336737	0.266457	1.747493	1.256231	0.141595	0.131913	0.250026	0.216005	0.338724	0.282158	0.407489
V909_110416_FLOOR_PARK0007_f_1.tsv	0.820261	0.722682	0.9921	0.880397	1.130161	0.985465	1.228492	1.096436	0.554251	0.497699	0.987735	0.88129	3.161992	2.741567	0.382406	0.350393	0.542581	0.483414	0.651759	0.579905	0.749846	0.656897	0.396457	0.360766	0.540664	0.483809	2.448156	2.049663	0.230975	0.230389	0.369454	0.344565	0.469167	0.43323	0.551792	0.499189	0.301883	0.28602	0.367231	0.344411	2.056839	1.648728	0.160796	0.171441	0.275053	0.270718	0.366959	0.351635	0.442734
V913_060116_BESS_FL_FT_CL0001_f_1.tsv	1.339824	0.963013	1.477163	1.177815	1.615303	1.335442	1.641786	1.583505	0.608402	0.639003	1.524445	1.176503	3.389221	3.522431	0.719919	0.478026	0.86788	0.65254	0.966108	0.812516	1.019687	0.92581	0.419412	0.479025	0.865151	0.652757	2.755619	2.6083	0.434776	0.287471	0.562706	0.453112	0.657319	0.588815	0.728513	0.679354	0.30879	0.378429	0.564079	0.452374	2.420958	2.194889	0.289706	0.197816	0.396482	0.344748	0.486118	0.469122	0.558961
V913_060116_BESS_FO_FT_FO0005_f_1.tsv	1.088344	0.836486	1.265985	1.071113	1.463255	1.232679	1.588321	1.415371	0.735917	0.680999	1.306371	1.084263	3.190902	3.000982	0.561883	0.432081	0.757893	0.640088	0.938358	0.755996	1.041741	0.940417	0.555487	0.538596	0.770472	0.648377	2.404193	2.261763	0.360585	0.275376	0.539766	0.477433	0.679371	0.600505	0.788203	0.730656	0.439015	0.442782	0.538991	0.479699	1.978429	1.913924	0.25886	0.195466	0.415335	0.375905	0.545484	0.501151	0.662564
V913_060116_FL_A0006_f_1.tsv	1.684157	2.207859	1.759703	2.231211	1.872478	2.281394	2.032553	2.264069	0.752132	0.852323	1.855708	2.436852	3.586239	3.535314	1.024634	1.518793	1.11136	1.541355	1.222236	1.597659	1.319849	1.611474	0.507089	0.530018	1.198927	1.784549	2.806893	2.739086	0.681857	1.133711	0.770866	1.159587	0.87219	1.212745	0.97474	1.243291	0.369281	0.375968	0.843377	1.389617	2.387522	2.335851	0.477761	0.879602	0.557917	0.903735	0.651838	0.959753	0.74049
V913_060116_FL_A0007_f_1.tsv	1.878119	1.675367	1.966062	1.779483	2.005638	1.840591	2.105604	1.911334	0.747051	0.680843	1.984265	1.822886	3.312508	3.440716	1.211464	1.028954	1.284496	1.11082	1.339913	1.173399	1.409894	1.235825	0.481154	0.434001	1.316547	1.182319	2.785397	2.77904	0.847325	0.69432	0.920008	0.760294	0.972483	0.819143	1.03337	0.883097	0.340445	0.294013	0.948985	0.827055	2.366197	2.370348	0.621377	0.486273	0.688891	0.543356	0.734483	0.591307	0.801586
V913_060116_FL_C0007_f_1.tsv	1.821101	1.998947	1.9857	2.101718	2.084326	2.214125	2.129685	2.228701	0.872111	0.883183	1.971189	2.11055	3.476912	3.389476	1.160528	1.31501	1.299314	1.426947	1.425478	1.500089	1.514211	1.610786	0.593545	0.593377	1.298184	1.436894	2.821711	2.844923	0.806917	0.946792	0.935115	1.045769	1.05183	1.121884	1.141584	1.214834	0.454256	0.459207	0.9389	1.06532	2.396883	2.435759	0.583213	0.70685	0.701465	0.798045	0.811773	0.872976	0.902787
V913_060116_FL_C0009_f_1.tsv	1.624211	1.310951	1.702756	1.40256	1.738077	1.525571	1.802672	1.602906	0.629901	0.53945	1.745276	1.40863	3.468403	3.499094	0.982174	0.702781	1.055989	0.791671	1.118456	0.878993	1.196232	0.945749	0.3847	0.314684	1.072455	0.796912	2.78401	2.775364	0.645289	0.420805	0.70721	0.49116	0.75417	0.562998	0.832192	0.629344	0.250386	0.200672	0.725957	0.493977	2.410198	2.384106	0.444172	0.275548	0.496506	0.327736	0.537323	0.386079	0.601861
V913_060116_FL_CITY0005_f_1.tsv	1.703513	1.315193	1.770858	1.393724	1.868099	1.481031	1.937782	1.569708	0.69196	0.565938	1.776584	1.508151	3.453867	3.407867	1.05323	0.707063	1.121134	0.781997	1.198135	0.867645	1.268216	0.943285	0.442779	0.338417	1.118435	0.879843	2.784918	2.726724	0.70856	0.423913	0.768676	0.489852	0.84215	0.561851	0.915741	0.629044	0.297357	0.225802	0.768307	0.568923	2.377628	2.34843	0.498467	0.27886	0.550658	0.332836	0.616218	0.393162	0.677872
V913_060116_FL_CITY0006_f_1.tsv	1.545073	1.118119	1.604044	1.202988	1.674988	1.262555	1.727136	1.349859	0.599078	0.466314	1.658355	1.209071	3.410139	3.46879	0.904352	0.548479	0.954155	0.617416	1.031707	0.67676	1.0879	0.741404	0.352108	0.240661	1.007084	0.620856	2.748127	2.73895	0.579667	0.311703	0.622552	0.361125	0.693577	0.408307	0.737047	0.460305	0.226685	0.149052	0.669264	0.365307	2.360868	2.336574	0.394945	0.202293	0.430121	0.236642	0.489191	0.271877	0.525755
V913_060116_FL_D0003_f_1.tsv	1.62437	1.311928	1.73269	1.400961	1.835119	1.456749	1.895965	1.533545	0.67753	0.549474	1.769091	1.518689	3.494194	3.332953	0.976691	0.705537	1.053701	0.780966	1.16312	0.832022	1.227565	0.892877	0.454696	0.316874	1.100693	0.884887	2.823578	2.756793	0.638192	0.421231	0.712831	0.48204	0.81528	0.529911	0.873062	0.597683	0.32246	0.20003	0.760992	0.566777	2.376761	2.349905	0.440543	0.274924	0.505544	0.320516	0.596234	0.360943	0.64383
V913_060116_FL_D0008_f_1.tsv	1.383706	1.040829	1.507398	1.136874	1.605216	1.18307	1.691349	1.263954	0.599182	0.447855	1.516592	1.140917	3.669501	3.384518	0.768749	0.496084	0.881931	0.56408	0.954115	0.626819	1.044404	0.677837	0.386147	0.239486	0.879623	0.573621	2.792133	2.703228	0.477243	0.280308	0.566924	0.331271	0.635611	0.385154	0.722371	0.424888	0.259542	0.158363	0.568315	0.338271	2.390267	2.334038	0.319362	0.18326	0.39112	0.220399	0.446533	0.26412	0.529821
V913_060116_FL_PARK0004_f_1.tsv	1.213333	0.542164	1.440168	0.715901	1.625609	0.854395	1.763614	0.974701	0.759909	0.484601	1.438033	0.718197	3.297958	2.455308	0.642889	0.239105	0.850193	0.367325	0.997171	0.46957	1.157928	0.560312	0.538172	0.299826	0.847774	0.365853	2.633727	1.759702	0.396451	0.148401	0.577773	0.24403	0.712144	0.323436	0.83917	0.396481	0.416189	0.209559	0.577789	0.242251	2.2212	1.369274	0.27236	0.107235	0.427686	0.179318	0.545727	0.244279	0.655791
V913_060116_FL_PARK0010_f_1.tsv	1.011014	0.634993	1.202692	0.799302	1.363603	0.909386	1.492712	1.052647	0.659444	0.48923	1.204687	0.901272	3.041272	2.36664	0.495373	0.282779	0.670386	0.416376	0.814218	0.509462	0.918819	0.610393	0.461084	0.324386	0.672244	0.471489	2.362253	1.680948	0.297905	0.174855	0.447908	0.281011	0.571025	0.361817	0.662413	0.43995	0.345928	0.237273	0.450223	0.315912	1.936404	1.292757	0.205209	0.126049	0.331047	0.210216	0.436355	0.281046	0.517081
[truncated: 119 more columns]
